# Supplementary material for: Single-cell ligand–receptor profiling reveals an immunotherapy-responsive subtype and prognostic signature in triple-negative breast cancer
Source: Front Immunol. 2025 Jun 10;16:1590951. doi: 10.3389/fimmu.2025.1590951 (PMC12185476; doi:10.3389/fimmu.2025.1590951)
Supplement: Supplementary file 5 [file Table1.xlsx]

## Sheet: Sheet1
Table S1. Cell counts with filtering
Sample	Raw count	Clean count
CID3946	692	691
CID44041	2130	2130
CID4465	1379	1379
CID4495	7939	7894
CID44971	7984	7909
CID44991	6994	6955
CID4513	5618	5472
CID4515	4143	3944
CID4523	1703	1633
