# Supplementary material for: Single-cell ligand–receptor profiling reveals an immunotherapy-responsive subtype and prognostic signature in triple-negative breast cancer
Source: Front Immunol. 2025 Jun 10;16:1590951. doi: 10.3389/fimmu.2025.1590951 (PMC12185476; doi:10.3389/fimmu.2025.1590951)
Supplement: Supplementary file 6 [file Table2.xlsx]

## Sheet: Sheet2
Table S2. Cell type annotation
Seurat clusters	Cell type	Cell number
0	epithelial cells	8947
1	Macrophage	5649
2	T cell	4614
3	CD8 T cell	4340
4	proliferating cells	3033
5	Plasma cell	2705
6	Fibroblast	2688
7	B cells	1814
8	CD4 T cell	1640
9	endothelial cell	1214
10	Fibroblast	1208
11	Macrophage	155
