# Supplementary material for: Single-cell ligand–receptor profiling reveals an immunotherapy-responsive subtype and prognostic signature in triple-negative breast cancer
Source: Front Immunol. 2025 Jun 10;16:1590951. doi: 10.3389/fimmu.2025.1590951 (PMC12185476; doi:10.3389/fimmu.2025.1590951)
Supplement: Supplementary file 7 [file Table3.xlsx]

## Sheet: Sheet3
Table S3. Differentially expressed genes in each cluster.
p_val	avg_logFC	pct.1	pct.2	p_val_adj	cluster	gene	pct.diff
0	2.30997	0.891	0.287	0	0	CD24	0.604
0	2.22739	0.363	0.102	0	0	MUCL1	0.261
0	2.17279	0.76	0.108	0	0	KRT19	0.652
0	2.02829	0.656	0.324	0	0	MGP	0.332
0	1.93071	0.848	0.132	0	0	KRT7	0.716
0	1.79099	0.639	0.083	0	0	AZGP1	0.556
0	1.71835	0.848	0.119	0	0	KRT18	0.729
0	1.69194	0.879	0.137	0	0	MGST1	0.742
0	1.67714	0.703	0.096	0	0	CLDN4	0.607
0	1.60707	0.817	0.107	0	0	KRT8	0.71
0	1.60624	0.432	0.058	0	0	CALML5	0.374
0	1.54849	0.834	0.149	0	0	PERP	0.685
0	1.45397	0.603	0.07	0	0	CLDN3	0.533
0	1.41373	0.689	0.103	0	0	TACSTD2	0.586
0	1.40504	0.779	0.142	0	0	TM4SF1	0.637
0	1.3901	0.818	0.264	0	0	SPINT2	0.554
0	1.38015	0.853	0.307	0	0	MARCKSL1	0.546
0	1.33604	0.472	0.043	0	0	S100A14	0.429
0	1.32898	0.657	0.071	0	0	ELF3	0.586
0	1.31876	0.743	0.087	0	0	EPCAM	0.656
0	1.3023	0.566	0.07	0	0	SLPI	0.496
0	1.14946	0.571	0.061	0	0	FXYD3	0.51
0	1.12991	0.519	0.122	0	0	S100A16	0.397
0	1.07068	0.571	0.171	0	0	CCND1	0.4
0	1.0549	0.624	0.082	0	0	SERINC2	0.542
0	1.03232	0.745	0.371	0	0	PFDN2	0.374
0	1.0083	0.679	0.178	0	0	CRIP2	0.501
0	0.97337	0.511	0.059	0	0	TPD52L1	0.452
0	0.963644	0.898	0.676	0	0	MIF	0.222
0	0.949759	0.485	0.069	0	0	EFHD1	0.416
0	0.945349	0.572	0.07	0	0	CLDN7	0.502
0	0.931092	0.913	0.603	0	0	UQCRH	0.31
0	0.930843	0.939	0.718	0	0	ALDOA	0.221
0	0.927124	0.358	0.073	0	0	CRYAB	0.285
0	0.916754	0.907	0.568	0	0	CSTB	0.339
0	0.914337	0.47	0.08	0	0	CKB	0.39
0	0.914129	0.892	0.382	0	0	DSTN	0.51
0	0.908988	0.631	0.058	0	0	RAB25	0.573
0	0.902609	0.857	0.613	0	0	RPS17	0.244
0	0.893987	0.778	0.334	0	0	TSTD1	0.444
0	0.88756	0.369	0.05	0	0	ZG16B	0.319
0	0.884831	0.725	0.214	0	0	CD9	0.511
0	0.873728	0.871	0.555	0	0	DBI	0.316
0	0.866239	0.756	0.422	0	0	IDH2	0.334
0	0.862746	0.988	0.914	0	0	GAPDH	0.074
0	0.858633	0.569	0.214	0	0	ATG5	0.355
0	0.84839	0.917	0.612	0	0	PRDX1	0.305
0	0.843624	0.592	0.068	0	0	PLPP2	0.524
0	0.841305	0.515	0.141	0	0	ATP1B1	0.374
0	0.840228	0.602	0.161	0	0	HEBP2	0.441
0	0.835033	0.4	0.04	0	0	SPDEF	0.36
0	0.824265	0.56	0.104	0	0	PFN2	0.456
0	0.812681	0.701	0.318	0	0	HMGA1	0.383
0	0.805403	0.562	0.065	0	0	DSP	0.497
0	0.801925	0.64	0.193	0	0	SOX4	0.447
0	0.801852	0.889	0.55	0	0	ANXA2	0.339
0	0.793779	0.846	0.535	0	0	P4HB	0.311
0	0.791861	0.466	0.044	0	0	PDZK1IP1	0.422
0	0.791158	0.589	0.132	0	0	TNFRSF12A	0.457
0	0.78389	0.652	0.213	0	0	SPTSSA	0.439
0	0.78011	0.63	0.19	0	0	FKBP4	0.44
0	0.773541	0.938	0.78	0	0	PPDPF	0.158
0	0.773338	0.879	0.569	0	0	ENO1	0.31
0	0.763756	0.703	0.26	0	0	TMED3	0.443
0	0.762647	0.626	0.25	0	0	FDPS	0.376
0	0.757069	0.592	0.161	0	0	BNIP3	0.431
0	0.753529	0.698	0.21	0	0	GGCT	0.488
0	0.749098	0.415	0.099	0	0	C6orf203	0.316
0	0.748525	0.365	0.053	0	0	BAMBI	0.312
0	0.744789	0.461	0.147	0	0	PHLDA2	0.314
0	0.741645	0.734	0.215	0	0	TPM1	0.519
0	0.739746	0.43	0.039	0	0	RHOV	0.391
0	0.734168	0.671	0.193	0	0	NUPR1	0.478
0	0.733698	0.355	0.059	0	0	EGLN3	0.296
0	0.730627	0.469	0.066	0	0	EFNA1	0.403
0	0.721487	0.472	0.119	0	0	CDC42EP1	0.353
0	0.721298	0.398	0.197	0	0	AIM1	0.201
0	0.718815	0.419	0.157	0	0	NSMCE4A	0.262
0	0.716609	0.489	0.056	0	0	IRX3	0.433
0	0.716588	0.892	0.612	0	0	PKM	0.28
0	0.714929	0.414	0.058	0	0	SFN	0.356
0	0.713577	0.655	0.236	0	0	NME4	0.419
0	0.709559	0.988	0.932	0	0	RPLP0	0.056
0	0.709509	0.635	0.21	0	0	MDK	0.425
0	0.707281	0.563	0.09	0	0	SPINT1	0.473
0	0.706137	0.781	0.418	0	0	KDELR2	0.363
0	0.704654	0.822	0.433	0	0	MDH2	0.389
0	0.703359	0.358	0.059	0	0	SFRP1	0.299
0	0.702815	0.368	0.105	0	0	IGFBP5	0.263
0	0.696601	0.677	0.202	0	0	PGRMC1	0.475
0	0.696055	0.748	0.316	0	0	SNRPE	0.432
0	0.693024	0.631	0.175	0	0	PAFAH1B3	0.456
0	0.688355	0.948	0.757	0	0	YBX1	0.191
0	0.686371	0.467	0.08	0	0	NQO1	0.387
0	0.683303	0.557	0.1	0	0	PYCR1	0.457
0	0.682393	0.668	0.236	0	0	CYB5A	0.432
0	0.68217	0.359	0.087	0	0	SCD	0.272
0	0.678788	0.817	0.616	0	0	GSTP1	0.201
0	0.67852	0.461	0.09	0	0	DSC2	0.371
0	0.674585	0.562	0.147	0	0	EMP2	0.415
0	0.671218	0.422	0.107	0	0	HMGB3	0.315
0	0.668961	0.791	0.401	0	0	PPA1	0.39
0	0.668797	0.739	0.335	0	0	HDLBP	0.404
0	0.664123	0.379	0.09	0	0	CRABP2	0.289
0	0.663819	0.756	0.362	0	0	CCT3	0.394
0	0.661389	0.503	0.098	0	0	BACE2	0.405
0	0.658981	0.886	0.599	0	0	NDUFS5	0.287
0	0.658258	0.884	0.541	0	0	TUBB	0.343
0	0.658033	0.927	0.681	0	0	TPI1	0.246
0	0.652916	0.664	0.368	0	0	TMEM123	0.296
0	0.651994	0.827	0.496	0	0	NDUFB4	0.331
0	0.651315	0.502	0.232	0	0	PLA2G16	0.27
0	0.649542	0.948	0.789	0	0	CHCHD2	0.159
0	0.64831	0.725	0.309	0	0	ARPC1A	0.416
0	0.647196	0.988	0.932	0	0	RPS2	0.056
0	0.640617	0.465	0.048	0	0	EHF	0.417
0	0.636807	0.852	0.53	0	0	PRDX5	0.322
0	0.632935	0.804	0.488	0	0	SEC61G	0.316
0	0.631161	0.77	0.345	0	0	CCT6A	0.425
0	0.626693	0.528	0.157	0	0	MYC	0.371
0	0.62068	0.698	0.275	0	0	PCBD1	0.423
0	0.620305	0.757	0.377	0	0	NHP2	0.38
0	0.61395	0.948	0.743	0	0	S100A11	0.205
0	0.611545	0.774	0.446	0	0	ATP5C1	0.328
0	0.607402	0.48	0.056	0	0	RP11-532F12.5	0.424
0	0.603097	0.759	0.408	0	0	HN1	0.351
0	0.602761	0.497	0.177	0	0	EPHX1	0.32
0	0.59297	0.585	0.142	0	0	TSPAN13	0.443
0	0.590937	0.833	0.47	0	0	YWHAQ	0.363
0	0.588274	0.476	0.058	0	0	PTPRF	0.418
0	0.587949	0.725	0.4	0	0	MLF2	0.325
0	0.58773	0.911	0.684	0	0	NDUFA4	0.227
0	0.587281	0.47	0.114	0	0	NFIB	0.356
0	0.58571	0.438	0.069	0	0	ASS1	0.369
0	0.584545	0.526	0.176	0	0	C14orf1	0.35
0	0.581964	0.955	0.756	0	0	HSP90AB1	0.199
0	0.581454	0.526	0.169	0	0	H1F0	0.357
0	0.580645	0.784	0.428	0	0	VDAC2	0.356
0	0.580138	0.663	0.229	0	0	NGFRAP1	0.434
0	0.577989	0.769	0.453	0	0	PRDX6	0.316
0	0.57797	0.971	0.888	0	0	H3F3A	0.083
0	0.573167	0.675	0.302	0	0	MRPS15	0.373
0	0.573123	0.411	0.078	0	0	MTA1	0.333
0	0.571786	0.62	0.236	0	0	HDAC2	0.384
0	0.569701	0.714	0.298	0	0	PSMB5	0.416
0	0.56703	0.64	0.257	0	0	EIF4EBP1	0.383
0	0.566407	0.663	0.269	0	0	STRA13	0.394
0	0.566369	0.45	0.047	0	0	KRTCAP3	0.403
0	0.565858	0.993	0.962	0	0	RPS27A	0.031
0	0.564192	0.751	0.474	0	0	TOMM20	0.277
0	0.564	0.565	0.159	0	0	BZW2	0.406
0	0.563766	0.37	0.042	0	0	MAL2	0.328
0	0.559022	0.99	0.954	0	0	RPS12	0.036
0	0.558347	0.692	0.436	0	0	PHB2	0.256
0	0.558306	0.803	0.477	0	0	NDUFB9	0.326
0	0.558277	0.773	0.398	0	0	PRDX2	0.375
0	0.557119	0.518	0.155	0	0	S100A13	0.363
0	0.556719	0.663	0.33	0	0	TXNDC17	0.333
0	0.556021	0.77	0.632	0	0	S100A10	0.138
0	0.553835	0.457	0.073	0	0	CRACR2B	0.384
0	0.551153	0.664	0.342	0	0	STRAP	0.322
0	0.550475	0.507	0.075	0	0	CRNDE	0.432
0	0.54801	0.785	0.513	0	0	ZFAS1	0.272
0	0.546649	0.42	0.048	0	0	TFAP2A	0.372
0	0.5451	0.593	0.184	0	0	POLD2	0.409
0	0.544888	0.832	0.555	0	0	PEBP1	0.277
0	0.543739	0.603	0.245	0	0	MTCH2	0.358
0	0.542292	0.962	0.853	0	0	RPL4	0.109
0	0.541804	0.647	0.216	0	0	TSC22D1	0.431
0	0.539824	0.382	0.032	0	0	PRSS8	0.35
0	0.539437	0.8	0.45	0	0	SRP9	0.35
0	0.537449	0.412	0.073	0	0	FASN	0.339
0	0.537098	0.6	0.184	0	0	CKS1B	0.416
0	0.536184	0.884	0.622	0	0	GPX4	0.262
0	0.536084	0.557	0.149	0	0	ADAM15	0.408
0	0.534893	0.707	0.294	0	0	STMN1	0.413
0	0.533383	0.585	0.196	0	0	AHCY	0.389
0	0.532575	0.386	0.036	0	0	SMIM22	0.35
0	0.532546	0.725	0.336	0	0	LSM4	0.389
0	0.532308	0.542	0.156	0	0	GCSH	0.386
0	0.531481	0.721	0.349	0	0	PDCD5	0.372
0	0.529943	0.69	0.289	0	0	CD151	0.401
0	0.52969	0.962	0.86	0	0	RPL13A	0.102
0	0.529264	0.787	0.47	0	0	C14orf2	0.317
0	0.527446	0.619	0.209	0	0	ZNF593	0.41
0	0.526458	0.875	0.619	0	0	LDHA	0.256
0	0.524864	0.995	0.976	0	0	RPS18	0.019
0	0.523834	0.489	0.094	0	0	ENAH	0.395
0	0.52381	0.437	0.084	0	0	PHGDH	0.353
0	0.523456	0.824	0.494	0	0	HSPD1	0.33
0	0.51959	0.861	0.549	0	0	TXN	0.312
0	0.518186	0.882	0.637	0	0	TAGLN2	0.245
0	0.517169	0.661	0.279	0	0	CCT5	0.382
0	0.515866	0.588	0.22	0	0	HMG20B	0.368
0	0.512399	0.715	0.393	0	0	PTMS	0.322
0	0.511239	0.715	0.401	0	0	MRPL51	0.314
0	0.511206	0.97	0.883	0	0	RPL22	0.087
0	0.509655	0.598	0.212	0	0	MRPS26	0.386
0	0.509206	0.519	0.132	0	0	HOOK2	0.387
0	0.507975	0.455	0.099	0	0	LSR	0.356
0	0.506501	0.642	0.249	0	0	TFG	0.393
0	0.505323	0.688	0.335	0	0	ILF2	0.353
0	0.504473	0.995	0.962	0	0	RPL18A	0.033
0	0.504066	0.64	0.37	0	0	RPS10	0.27
0	0.503603	0.74	0.36	0	0	CD59	0.38
0	0.501174	0.841	0.582	0	0	NCL	0.259
0	0.500575	0.745	0.491	0	0	LGALS3	0.254
0	0.500421	0.379	0.039	0	0	PVRL4	0.34
3.98593e-286	1.92329	0.386	0.197	9.67664e-282	0	S100A9	0.189
3.42142e-277	0.577036	0.915	0.976	8.30619e-273	0	MT-CO3	-0.061
2.7569e-249	0.633417	0.9	0.832	6.69292e-245	0	RPL7	0.068
3.55118e-159	0.663514	0.737	0.612	8.6212e-155	0	RPS20	0.125
1.24559e-116	0.782056	0.422	0.287	3.02392e-112	0	FABP5	0.135
4.68647e-16	0.659528	0.527	0.572	1.13774e-11	0	LDHB	-0.045
3.04675e-08	0.865357	0.644	0.733	0.00073966	0	S100A6	-0.089
0	3.42899	0.745	0.055	0	1	C1QB	0.69
0	3.34176	0.761	0.05	0	1	C1QA	0.711
0	3.29565	0.742	0.048	0	1	C1QC	0.694
0	3.15363	0.9	0.079	0	1	LYZ	0.821
0	3.01404	0.966	0.083	0	1	TYROBP	0.883
0	2.6099	0.999	0.961	0	1	FTL	0.038
0	2.58045	0.947	0.069	0	1	FCER1G	0.878
0	2.58041	0.924	0.042	0	1	AIF1	0.882
0	2.55316	0.654	0.238	0	1	APOE	0.416
0	2.47542	0.866	0.105	0	1	CD68	0.761
0	2.45626	0.832	0.032	0	1	MS4A6A	0.8
0	2.37087	0.613	0.077	0	1	APOC1	0.536
0	2.30879	0.953	0.354	0	1	CST3	0.599
0	2.24615	0.52	0.019	0	1	IL1B	0.501
0	2.23137	0.921	0.416	0	1	CTSB	0.505
0	2.21236	0.554	0.05	0	1	RNASE1	0.504
0	2.14629	0.762	0.021	0	1	MS4A7	0.741
0	2.1106	0.967	0.41	0	1	HLA-DRA	0.557
0	2.09617	0.766	0.054	0	1	CD14	0.712
0	2.04572	0.922	0.414	0	1	HLA-DRB1	0.508
0	2.04162	0.93	0.423	0	1	HLA-DPA1	0.507
0	2.03793	0.504	0.046	0	1	C15orf48	0.458
0	2.00465	0.941	0.545	0	1	GPX1	0.396
0	1.94462	0.906	0.355	0	1	HLA-DRB5	0.551
0	1.9142	0.568	0.117	0	1	PLTP	0.451
0	1.89667	0.761	0.027	0	1	FCGR3A	0.734
0	1.89447	0.925	0.402	0	1	HLA-DPB1	0.523
0	1.89139	0.838	0.15	0	1	PLAUR	0.688
0	1.85854	0.974	0.749	0	1	CD74	0.225
0	1.85352	0.825	0.045	0	1	SPI1	0.78
0	1.76975	0.884	0.351	0	1	GRN	0.533
0	1.76128	0.978	0.639	0	1	SAT1	0.339
0	1.74671	0.949	0.575	0	1	PSAP	0.374
0	1.74157	0.879	0.322	0	1	GLUL	0.557
0	1.74084	0.575	0.088	0	1	CCL3	0.487
0	1.73433	0.768	0.239	0	1	HLA-DQA1	0.529
0	1.73148	0.743	0.055	0	1	SERPINA1	0.688
0	1.70996	0.775	0.03	0	1	CYBB	0.745
0	1.68945	0.446	0.007	0	1	F13A1	0.439
0	1.64897	0.836	0.212	0	1	FCGRT	0.624
0	1.64481	0.612	0.088	0	1	DAB2	0.524
0	1.63262	0.848	0.298	0	1	HLA-DQB1	0.55
0	1.63132	0.8	0.033	0	1	LST1	0.767
0	1.6262	0.835	0.515	0	1	CTSD	0.32
0	1.61591	0.862	0.331	0	1	SOD2	0.531
0	1.61448	0.941	0.494	0	1	NPC2	0.447
0	1.6104	0.456	0.273	0	1	SEPP1	0.183
0	1.5601	0.867	0.199	0	1	CTSS	0.668
0	1.55531	0.729	0.017	0	1	FCGR2A	0.712
0	1.50608	0.678	0.147	0	1	CTSL	0.531
0	1.48673	0.793	0.219	0	1	CTSZ	0.574
0	1.45993	0.575	0.062	0	1	HBEGF	0.513
0	1.43295	0.77	0.064	0	1	C1orf162	0.706
0	1.41765	0.598	0.066	0	1	BCL2A1	0.532
0	1.40539	0.772	0.303	0	1	IER3	0.469
0	1.40443	0.684	0.098	0	1	TMEM176A	0.586
0	1.40054	0.64	0.013	0	1	IGSF6	0.627
0	1.39808	0.507	0.014	0	1	STAB1	0.493
0	1.39514	0.613	0.185	0	1	LGMN	0.428
0	1.37572	0.719	0.056	0	1	PLEK	0.663
0	1.36345	0.664	0.007	0	1	CSF1R	0.657
0	1.35957	0.487	0.113	0	1	CXCL2	0.374
0	1.35613	0.568	0.058	0	1	HMOX1	0.51
0	1.35287	0.617	0.009	0	1	C5AR1	0.608
0	1.34996	0.693	0.104	0	1	TMEM176B	0.589
0	1.32969	0.83	0.272	0	1	HLA-DMA	0.558
0	1.32149	0.415	0.006	0	1	FOLR2	0.409
0	1.32108	0.781	0.193	0	1	RNF130	0.588
0	1.3115	0.731	0.068	0	1	TNFSF13B	0.663
0	1.29947	0.886	0.43	0	1	TYMP	0.456
0	1.29791	0.655	0.055	0	1	FAM26F	0.6
0	1.29389	0.68	0.046	0	1	FGL2	0.634
0	1.27946	0.431	0.092	0	1	CCL2	0.339
0	1.2782	0.732	0.212	0	1	RGS2	0.52
0	1.26987	0.552	0.008	0	1	MS4A4A	0.544
0	1.26979	0.649	0.023	0	1	ADAP2	0.626
0	1.26899	0.999	0.981	0	1	FTH1	0.018
0	1.26483	0.486	0.007	0	1	MRC1	0.479
0	1.25707	0.567	0.006	0	1	CD163	0.561
0	1.24834	0.551	0.007	0	1	VSIG4	0.544
0	1.23382	0.764	0.155	0	1	RAB31	0.609
0	1.21526	0.694	0.177	0	1	MAFB	0.517
0	1.20579	0.785	0.322	0	1	NAMPT	0.463
0	1.20026	0.375	0.035	0	1	MMP19	0.34
0	1.19736	0.743	0.211	0	1	CTSH	0.532
0	1.18739	0.583	0.018	0	1	LILRB4	0.565
0	1.16781	0.584	0.02	0	1	MNDA	0.564
0	1.16383	0.967	0.511	0	1	SRGN	0.456
0	1.15785	0.628	0.038	0	1	RASSF4	0.59
0	1.15616	0.771	0.327	0	1	CTSC	0.444
0	1.14976	0.662	0.309	0	1	CAPG	0.353
0	1.12443	0.355	0.02	0	1	IL1RN	0.335
0	1.12135	0.93	0.396	0	1	LAPTM5	0.534
0	1.11111	0.631	0.143	0	1	SGK1	0.488
0	1.10042	0.71	0.295	0	1	NINJ1	0.415
0	1.0999	0.644	0.128	0	1	CD83	0.516
0	1.0984	0.673	0.335	0	1	PLD3	0.338
0	1.09781	0.566	0.024	0	1	NAIP	0.542
0	1.09411	0.664	0.141	0	1	CXCL16	0.523
0	1.09388	0.418	0.008	0	1	TREM2	0.41
0	1.08971	0.552	0.054	0	1	ABCA1	0.498
0	1.08856	0.531	0.028	0	1	CPVL	0.503
0	1.08535	0.835	0.26	0	1	ITGB2	0.575
0	1.08165	0.523	0.007	0	1	SLCO2B1	0.516
0	1.06986	0.68	0.109	0	1	HLA-DMB	0.571
0	1.04973	0.671	0.091	0	1	TGFBI	0.58
0	1.04764	0.613	0.039	0	1	CLEC7A	0.574
0	1.04256	0.545	0.007	0	1	FCGR1A	0.538
0	1.02453	0.45	0.016	0	1	SLC11A1	0.434
0	1.01188	0.748	0.155	0	1	SAMHD1	0.593
0	1.00392	0.599	0.134	0	1	ICAM1	0.465
0	1.00373	0.523	0.006	0	1	MSR1	0.517
0	0.991581	0.411	0.078	0	1	GPNMB	0.333
0	0.99128	0.649	0.125	0	1	ARHGAP18	0.524
0	0.990831	0.65	0.199	0	1	CREG1	0.451
0	0.990108	0.945	0.601	0	1	NEAT1	0.344
0	0.988374	0.53	0.007	0	1	LILRB2	0.523
0	0.983158	0.612	0.151	0	1	KLF4	0.461
0	0.979796	0.7	0.28	0	1	ASAH1	0.42
0	0.979246	0.717	0.268	0	1	MARCKS	0.449
0	0.975343	0.589	0.012	0	1	HCK	0.577
0	0.971448	0.687	0.117	0	1	ZEB2	0.57
0	0.96801	0.597	0.036	0	1	LAIR1	0.561
0	0.964226	0.718	0.253	0	1	IFNGR2	0.465
0	0.963292	0.542	0.009	0	1	PILRA	0.533
0	0.963098	0.671	0.173	0	1	MFSD1	0.498
0	0.953493	0.626	0.101	0	1	LY96	0.525
0	0.952357	0.563	0.045	0	1	RNASE6	0.518
0	0.947597	0.49	0.233	0	1	PLIN2	0.257
0	0.946787	0.576	0.244	0	1	CHMP1B	0.332
0	0.943734	0.355	0.106	0	1	SLC40A1	0.249
0	0.943229	0.595	0.052	0	1	KCTD12	0.543
0	0.936276	0.467	0.028	0	1	CD93	0.439
0	0.929897	0.705	0.336	0	1	YWHAH	0.369
0	0.924887	0.783	0.328	0	1	PYCARD	0.455
0	0.923149	0.636	0.067	0	1	CD4	0.569
0	0.921828	0.55	0.015	0	1	NCF2	0.535
0	0.921001	0.557	0.023	0	1	SLC7A7	0.534
0	0.909828	0.373	0.005	0	1	OLR1	0.368
0	0.908153	0.502	0.02	0	1	IFI30	0.482
0	0.904738	0.499	0.006	0	1	FPR3	0.493
0	0.904599	0.648	0.156	0	1	AP1S2	0.492
0	0.894418	0.762	0.273	0	1	GNAI2	0.489
0	0.892114	0.56	0.11	0	1	GPR183	0.45
0	0.889771	0.786	0.375	0	1	RNASET2	0.411
0	0.884597	0.51	0.108	0	1	LIPA	0.402
0	0.876286	0.613	0.084	0	1	CFD	0.529
0	0.87286	0.351	0.012	0	1	LINC01272	0.339
0	0.870814	0.665	0.14	0	1	TPP1	0.525
0	0.858122	0.709	0.181	0	1	ARRB2	0.528
0	0.856351	0.739	0.281	0	1	APLP2	0.458
0	0.849531	0.571	0.113	0	1	SNX10	0.458
0	0.848203	0.518	0.115	0	1	NR4A3	0.403
0	0.838791	0.676	0.237	0	1	HIF1A	0.439
0	0.838202	0.848	0.504	0	1	VAMP8	0.344
0	0.834703	0.524	0.018	0	1	CD86	0.506
0	0.826132	0.489	0.012	0	1	MPEG1	0.477
0	0.822021	0.921	0.602	0	1	CYBA	0.319
0	0.821168	0.406	0.083	0	1	RBKS	0.323
0	0.820968	0.896	0.696	0	1	NFKBIA	0.2
0	0.820851	0.563	0.098	0	1	PLXDC2	0.465
0	0.817339	0.522	0.051	0	1	SIRPA	0.471
0	0.817093	0.562	0.109	0	1	HNMT	0.453
0	0.810869	0.566	0.052	0	1	THEMIS2	0.514
0	0.807495	0.539	0.054	0	1	LYN	0.485
0	0.795961	0.552	0.059	0	1	CECR1	0.493
0	0.785191	0.56	0.096	0	1	PTPRE	0.464
0	0.7839	0.781	0.381	0	1	RGS10	0.4
0	0.782962	0.463	0.074	0	1	GK	0.389
0	0.781272	0.791	0.567	0	1	GABARAP	0.224
0	0.780311	0.539	0.092	0	1	GNS	0.447
0	0.779996	0.939	0.65	0	1	DUSP1	0.289
0	0.777899	0.962	0.853	0	1	OAZ1	0.109
0	0.777444	0.679	0.278	0	1	VAMP5	0.401
0	0.776133	0.391	0.008	0	1	GPR34	0.383
0	0.775229	0.913	0.664	0	1	ITM2B	0.249
0	0.770557	0.764	0.376	0	1	GRB2	0.388
0	0.770543	0.753	0.322	0	1	RHOG	0.431
0	0.76731	0.773	0.333	0	1	SDCBP	0.44
0	0.766779	0.367	0.037	0	1	PHACTR1	0.33
0	0.766522	0.645	0.249	0	1	ZNF331	0.396
0	0.766359	0.759	0.373	0	1	GADD45B	0.386
0	0.76568	0.678	0.386	0	1	RHOB	0.292
0	0.763691	0.664	0.245	0	1	PPT1	0.419
0	0.761812	0.475	0.058	0	1	IL18	0.417
0	0.761125	0.688	0.266	0	1	MGAT1	0.422
0	0.760696	0.485	0.02	0	1	LILRB1	0.465
0	0.757958	0.576	0.118	0	1	CCDC88A	0.458
0	0.75363	0.535	0.115	0	1	ATP6V1B2	0.42
0	0.743621	0.505	0.052	0	1	DSE	0.453
0	0.739483	0.394	0.032	0	1	FCGR2B	0.362
0	0.739092	0.579	0.094	0	1	LGALS9	0.485
0	0.737781	0.999	0.96	0	1	TMSB4X	0.039
0	0.736186	0.529	0.029	0	1	2023-03-01	0.5
0	0.735772	0.441	0.015	0	1	C3AR1	0.426
0	0.73374	0.482	0.045	0	1	MPP1	0.437
0	0.733225	0.737	0.382	0	1	GRINA	0.355
0	0.728335	0.374	0.004	0	1	FPR1	0.37
0	0.722971	0.82	0.512	0	1	ATP6V1F	0.308
0	0.72266	0.412	0.003	0	1	SIGLEC1	0.409
0	0.721303	0.971	0.76	0	1	S100A11	0.211
0	0.720593	0.444	0.015	0	1	SLAMF8	0.429
0	0.718311	0.742	0.4	0	1	NR4A2	0.342
0	0.717016	0.678	0.298	0	1	LAP3	0.38
0	0.713561	0.471	0.138	0	1	BRI3	0.333
0	0.706399	0.493	0.085	0	1	RAB20	0.408
0	0.701897	0.432	0.014	0	1	PTAFR	0.418
0	0.69985	0.414	0.098	0	1	MXD1	0.316
0	0.69866	0.456	0.159	0	1	ACP5	0.297
0	0.698074	0.559	0.136	0	1	SLC16A3	0.423
0	0.694616	0.403	0.02	0	1	NPL	0.383
0	0.694329	0.753	0.435	0	1	FOSB	0.318
0	0.69411	0.826	0.513	0	1	ATP6V0B	0.313
0	0.68942	0.893	0.569	0	1	CD63	0.324
0	0.68788	0.457	0.056	0	1	SLC31A2	0.401
0	0.684995	0.48	0.111	0	1	RB1	0.369
0	0.679188	0.425	0.049	0	1	NRP2	0.376
0	0.678668	0.578	0.245	0	1	CEBPB	0.333
0	0.677731	0.595	0.185	0	1	CD81	0.41
0	0.677361	0.432	0.029	0	1	DMXL2	0.403
0	0.672066	0.862	0.453	0	1	COTL1	0.409
0	0.67128	0.662	0.304	0	1	GSTO1	0.358
0	0.668518	0.388	0.066	0	1	MAF	0.322
0	0.667714	0.687	0.431	0	1	ATP6V0C	0.256
0	0.665186	0.711	0.345	0	1	ATP1B3	0.366
0	0.663629	0.467	0.023	0	1	LY86	0.444
0	0.656351	0.407	0.037	0	1	TNFSF13	0.37
0	0.655048	0.622	0.274	0	1	BLVRB	0.348
0	0.653704	0.514	0.059	0	1	SYK	0.455
0	0.650415	0.432	0.069	0	1	DRAM1	0.363
0	0.648097	0.506	0.135	0	1	GNG10	0.371
0	0.646973	0.612	0.203	0	1	C10orf54	0.409
0	0.643697	0.434	0.013	0	1	SLC8A1	0.421
0	0.643578	0.435	0.036	0	1	ALOX5	0.399
0	0.639329	0.806	0.534	0	1	LITAF	0.272
0	0.638881	0.416	0.036	0	1	BMP2K	0.38
0	0.637624	0.512	0.157	0	1	UPP1	0.355
0	0.633263	0.432	0.05	0	1	ZNF385A	0.382
0	0.630075	0.587	0.225	0	1	RNF13	0.362
0	0.627726	0.471	0.136	0	1	ETS2	0.335
0	0.627653	0.906	0.701	0	1	ARPC3	0.205
0	0.626018	0.707	0.309	0	1	CMTM6	0.398
0	0.624903	0.664	0.257	0	1	PLSCR1	0.407
0	0.624185	0.411	0.076	0	1	ACSL1	0.335
0	0.623431	0.454	0.117	0	1	ALDH2	0.337
0	0.620837	0.439	0.106	0	1	TNFAIP2	0.333
0	0.620811	0.394	0.005	0	1	LRRC25	0.389
0	0.620062	0.451	0.198	0	1	PPIF	0.253
0	0.619594	0.428	0.03	0	1	PIK3AP1	0.398
0	0.618872	0.521	0.094	0	1	NCF4	0.427
0	0.618795	0.482	0.172	0	1	KDM6B	0.31
0	0.618386	0.496	0.119	0	1	QKI	0.377
0	0.618069	0.42	0.032	0	1	TBXAS1	0.388
0	0.617933	0.365	0.036	0	1	METRNL	0.329
0	0.616552	0.568	0.232	0	1	HEXB	0.336
0	0.615455	0.74	0.239	0	1	LCP1	0.501
0	0.612927	0.508	0.088	0	1	LRP1	0.42
0	0.612738	0.651	0.391	0	1	IFI6	0.26
0	0.612631	0.672	0.384	0	1	SNX6	0.288
0	0.610863	0.486	0.103	0	1	PLEKHO1	0.383
0	0.60827	0.515	0.141	0	1	NCF1	0.374
0	0.60736	0.662	0.271	0	1	SERPINB1	0.391
0	0.606946	0.396	0.075	0	1	TTYH3	0.321
0	0.604182	0.659	0.355	0	1	ZFAND5	0.304
0	0.603333	0.363	0.119	0	1	TFRC	0.244
0	0.602478	0.637	0.265	0	1	SOCS3	0.372
0	0.601757	0.615	0.28	0	1	LIMS1	0.335
0	0.600986	0.838	0.519	0	1	MCL1	0.319
0	0.598511	0.525	0.145	0	1	EFHD2	0.38
0	0.597307	0.461	0.163	0	1	FOSL2	0.298
0	0.597217	0.693	0.374	0	1	ATOX1	0.319
0	0.596874	0.81	0.501	0	1	AP2S1	0.309
0	0.596283	0.364	0.008	0	1	CSF3R	0.356
0	0.595862	0.36	0.091	0	1	LINC00936	0.269
0	0.595274	0.359	0.12	0	1	IER5	0.239
0	0.593944	0.423	0.141	0	1	GLA	0.282
0	0.592223	0.355	0.032	0	1	RGL1	0.323
0	0.589143	0.727	0.355	0	1	FAM49B	0.372
0	0.588699	0.4	0.054	0	1	SLC43A2	0.346
0	0.586359	0.603	0.211	0	1	CEBPD	0.392
0	0.58416	0.387	0.025	0	1	EPB41L3	0.362
0	0.579513	0.428	0.058	0	1	STX11	0.37
0	0.571154	0.359	0.005	0	1	CLEC4A	0.354
0	0.569184	0.658	0.334	0	1	COMT	0.324
0	0.569039	0.526	0.196	0	1	SMCO4	0.33
0	0.566412	0.785	0.296	0	1	FYB	0.489
0	0.565156	0.947	0.81	0	1	SH3BGRL3	0.137
0	0.563295	0.45	0.11	0	1	AP1B1	0.34
0	0.562726	0.629	0.296	0	1	BNIP3L	0.333
0	0.561046	0.445	0.121	0	1	RBM47	0.324
0	0.560764	0.398	0.03	0	1	CD300A	0.368
0	0.555314	0.878	0.594	0	1	RAC1	0.284
0	0.55435	0.399	0.101	0	1	GM2A	0.298
0	0.554326	0.464	0.23	0	1	GBP1	0.234
0	0.553644	0.384	0.05	0	1	FAM49A	0.334
0	0.550945	0.558	0.262	0	1	MAT2A	0.296
0	0.550576	0.372	0.008	0	1	TFEC	0.364
0	0.548464	0.461	0.139	0	1	TSPAN4	0.322
0	0.540238	0.798	0.48	0	1	ANXA5	0.318
0	0.540151	0.466	0.15	0	1	NABP1	0.316
0	0.534486	0.881	0.607	0	1	CSTB	0.274
0	0.533706	0.687	0.336	0	1	ACTR2	0.351
0	0.532663	0.403	0.078	0	1	CSTA	0.325
0	0.531632	0.494	0.098	0	1	TIMP2	0.396
0	0.531559	0.463	0.064	0	1	CD84	0.399
0	0.528916	0.453	0.058	0	1	LAT2	0.395
0	0.526946	0.43	0.099	0	1	GAA	0.331
0	0.526517	0.506	0.201	0	1	SCARB2	0.305
0	0.52518	0.41	0.078	0	1	GNA13	0.332
0	0.525113	0.632	0.298	0	1	RNF149	0.334
0	0.521909	0.421	0.134	0	1	PMP22	0.287
0	0.519399	0.474	0.21	0	1	ATF5	0.264
0	0.514585	0.513	0.179	0	1	NCOA4	0.334
0	0.514292	0.427	0.103	0	1	RAB32	0.324
0	0.514107	0.363	0.095	0	1	FUCA1	0.268
0	0.51279	0.417	0.098	0	1	PLBD1	0.319
0	0.511865	0.361	0.004	0	1	CD33	0.357
0	0.511681	0.655	0.315	0	1	CNPY3	0.34
0	0.508191	0.524	0.21	0	1	MAP3K8	0.314
0	0.507593	0.623	0.271	0	1	GLRX	0.352
0	0.506362	0.409	0.111	0	1	ACP2	0.298
0	0.5028	0.391	0.087	0	1	MCOLN1	0.304
0	0.501671	0.831	0.583	0	1	TSPO	0.248
0	0.50101	0.897	0.476	0	1	LGALS1	0.421
0	0.500596	0.446	0.124	0	1	GNB4	0.322
0	0.500571	0.358	0.034	0	1	SH2B3	0.324
1.11436e-280	0.832146	0.642	0.396	2.70534e-276	1	ISG15	0.246
1.00224e-273	0.548602	0.425	0.22	2.43314e-269	1	INSIG1	0.205
3.8974e-154	0.664138	0.509	0.342	9.46172e-150	1	IFI27	0.167
0	2.13453	0.799	0.115	0	2	IL7R	0.684
0	1.37463	0.935	0.741	0	2	ZFP36L2	0.194
0	1.37336	0.761	0.18	0	2	LTB	0.581
0	1.37054	0.482	0.061	0	2	CCR7	0.421
0	1.23981	0.877	0.208	0	2	CD3E	0.669
0	1.18714	0.945	0.74	0	2	SARAF	0.205
0	1.16058	0.97	0.796	0	2	BTG1	0.174
0	1.15736	0.824	0.36	0	2	CXCR4	0.464
0	1.09843	0.874	0.624	0	2	TSC22D3	0.25
0	1.08022	0.679	0.223	0	2	CD69	0.456
0	1.02023	0.861	0.596	0	2	FXYD5	0.265
0	1.01509	0.519	0.169	0	2	GIMAP7	0.35
0	0.978823	0.757	0.179	0	2	CD3D	0.578
0	0.961877	0.76	0.315	0	2	FYB	0.445
0	0.960539	0.695	0.374	0	2	TNFAIP3	0.321
0	0.951089	0.662	0.261	0	2	CYTIP	0.401
0	0.933025	0.684	0.187	0	2	CD2	0.497
0	0.908863	0.519	0.137	0	2	LAT	0.382
0	0.902377	0.843	0.322	0	2	CD52	0.521
0	0.891135	0.521	0.138	0	2	SPOCK2	0.383
0	0.889213	0.578	0.322	0	2	LEPROTL1	0.256
0	0.883384	0.798	0.369	0	2	PTPRC	0.429
0	0.882286	0.376	0.113	0	2	SELL	0.263
0	0.848795	0.461	0.144	0	2	TRAC	0.317
0	0.848364	0.621	0.177	0	2	LCK	0.444
0	0.846075	0.433	0.216	0	2	LINC-PINT	0.217
0	0.838131	0.371	0.073	0	2	CD6	0.298
0	0.837279	0.529	0.131	0	2	CD3G	0.398
0	0.836689	0.425	0.133	0	2	PIK3IP1	0.292
0	0.835484	0.505	0.211	0	2	GIMAP4	0.294
0	0.834041	0.522	0.164	0	2	TRBC2	0.358
0	0.832637	0.639	0.378	0	2	STK4	0.261
0	0.828033	0.708	0.491	0	2	TXNIP	0.217
0	0.827786	0.909	0.594	0	2	ARHGDIB	0.315
0	0.827076	0.923	0.817	0	2	JUNB	0.106
0	0.822378	0.686	0.323	0	2	EVL	0.363
0	0.821836	0.823	0.459	0	2	IFITM1	0.364
0	0.802918	0.58	0.324	0	2	2023-09-06	0.256
0	0.799793	0.555	0.208	0	2	ACAP1	0.347
0	0.798254	0.355	0.104	0	2	FLT3LG	0.251
0	0.797062	0.795	0.387	0	2	RAC2	0.408
0	0.784981	0.638	0.328	0	2	GPSM3	0.31
0	0.783349	0.815	0.383	0	2	CORO1A	0.432
0	0.776323	0.437	0.155	0	2	ARHGAP15	0.282
0	0.774676	0.842	0.353	0	2	IL32	0.489
0	0.763078	0.598	0.355	0	2	DUSP2	0.243
0	0.754395	0.693	0.39	0	2	LIMD2	0.303
0	0.731876	0.996	0.968	0	2	RPS27	0.028
0	0.731432	0.526	0.23	0	2	CD48	0.296
0	0.725193	0.674	0.292	0	2	IL2RG	0.382
0	0.722843	0.497	0.197	0	2	RHOH	0.3
0	0.720878	0.56	0.312	0	2	STK17A	0.248
0	0.708785	0.447	0.188	0	2	TRAF3IP3	0.259
0	0.708638	0.995	0.963	0	2	RPL32	0.032
0	0.706885	0.525	0.284	0	2	SLC2A3	0.241
0	0.693558	0.998	0.981	0	2	EEF1A1	0.017
0	0.692118	0.997	0.97	0	2	RPS14	0.027
0	0.691743	0.992	0.959	0	2	RPL34	0.033
0	0.689029	0.998	0.97	0	2	RPL13	0.028
0	0.68251	0.369	0.134	0	2	FYN	0.235
0	0.680005	0.432	0.164	0	2	2023-09-01	0.268
0	0.675402	0.628	0.345	0	2	GMFG	0.283
0	0.667714	0.767	0.376	0	2	CD37	0.391
0	0.652843	0.715	0.604	0	2	GLTSCR2	0.111
0	0.652767	0.599	0.35	0	2	RGS1	0.249
0	0.651013	0.996	0.96	0	2	RPL19	0.036
0	0.65086	0.987	0.933	0	2	RPS25	0.054
0	0.647389	0.948	0.897	0	2	RPS26	0.051
0	0.644213	0.946	0.788	0	2	HLA-E	0.158
0	0.637805	0.354	0.116	0	2	FCMR	0.238
0	0.633214	0.993	0.951	0	2	RPS15A	0.042
0	0.631181	0.995	0.964	0	2	RPS3A	0.031
0	0.628702	0.394	0.119	0	2	CD247	0.275
0	0.6243	0.995	0.951	0	2	RPL30	0.044
0	0.622746	0.986	0.926	0	2	RPL14	0.06
0	0.618243	0.996	0.957	0	2	RPL28	0.039
0	0.613756	0.997	0.954	0	2	RPL11	0.043
0	0.611455	0.996	0.961	0	2	RPS3	0.035
0	0.605357	0.351	0.111	0	2	CD96	0.24
0	0.605202	0.401	0.153	0	2	TBC1D10C	0.248
0	0.603267	0.995	0.962	0	2	RPS4X	0.033
0	0.602139	0.633	0.434	0	2	RARRES3	0.199
0	0.601217	0.386	0.132	0	2	SKAP1	0.254
0	0.578877	0.446	0.208	0	2	LBH	0.238
0	0.576478	0.985	0.928	0	2	RPL9	0.057
0	0.576419	0.922	0.847	0	2	RPS29	0.075
0	0.574329	0.998	0.984	0	2	RPL10	0.014
0	0.569195	0.99	0.952	0	2	RPL39	0.038
0	0.567542	0.354	0.141	0	2	CLEC2D	0.213
0	0.567186	0.593	0.197	0	2	CD7	0.396
0	0.561846	0.94	0.878	0	2	EEF1D	0.062
0	0.553138	0.992	0.965	0	2	RPL3	0.027
0	0.552346	0.992	0.951	0	2	RPS23	0.041
0	0.551187	0.99	0.95	0	2	RPS15	0.04
0	0.550763	0.988	0.934	0	2	RPL6	0.054
0	0.547985	0.964	0.89	0	2	RPSA	0.074
0	0.526359	0.881	0.537	0	2	SRGN	0.344
0	0.524149	0.969	0.918	0	2	RPL5	0.051
0	0.522105	0.622	0.33	0	2	HCST	0.292
0	0.516713	0.997	0.957	0	2	RPS12	0.04
0	0.513525	0.984	0.939	0	2	RPL29	0.045
0	0.503748	0.989	0.94	0	2	FAU	0.049
3.62872e-284	0.64606	0.399	0.205	8.80945e-280	2	TNFAIP8	0.194
2.92701e-272	0.738826	0.558	0.422	7.10589e-268	2	PPP1R2	0.136
5.27639e-266	0.780702	0.591	0.404	1.28095e-261	2	ANXA1	0.187
8.56855e-249	0.691626	0.461	0.273	2.08019e-244	2	SOCS1	0.188
3.62819e-248	0.582558	0.359	0.175	8.80815e-244	2	EMB	0.184
1.83328e-240	0.644405	0.5	0.302	4.45065e-236	2	RGCC	0.198
8.65537e-239	0.65691	0.457	0.291	2.10126e-234	2	CCND3	0.166
9.64173e-217	0.64435	0.573	0.471	2.34072e-212	2	ANKRD12	0.102
1.31595e-215	0.546023	0.43	0.257	3.19473e-211	2	ICAM3	0.173
8.06747e-214	0.63664	0.429	0.259	1.95854e-209	2	TUBA4A	0.17
2.66815e-210	0.569506	0.58	0.445	6.47747e-206	2	CNN2	0.135
8.3829e-206	0.557015	0.433	0.256	2.03512e-201	2	BIRC3	0.177
7.56601e-205	0.754913	0.434	0.284	1.8368e-200	2	NR3C1	0.15
3.23691e-199	0.582846	0.357	0.193	7.85824e-195	2	TMEM2	0.164
8.14497e-199	0.546612	0.454	0.286	1.97735e-194	2	STK17B	0.168
1.14996e-197	0.520176	0.529	0.369	2.79176e-193	2	GYPC	0.16
4.91497e-196	0.609368	0.389	0.237	1.19321e-191	2	MBP	0.152
4.30118e-182	0.578777	0.508	0.384	1.0442e-177	2	ELF1	0.124
1.49443e-152	0.590827	0.479	0.387	3.62803e-148	2	EML4	0.092
1.66959e-150	0.602027	0.443	0.29	4.05327e-146	2	ZNF331	0.153
3.87863e-137	0.503199	0.553	0.505	9.41615e-133	2	SF1	0.048
3.0415e-136	0.605468	0.351	0.234	7.38385e-132	2	PPP2R5C	0.117
7.22232e-132	0.562429	0.449	0.349	1.75336e-127	2	SMCHD1	0.1
1.7141e-123	0.550067	0.365	0.249	4.16132e-119	2	CCNH	0.116
8.96952e-113	0.509382	0.465	0.394	2.17753e-108	2	2023-09-09	0.071
1.7434e-103	0.584205	0.465	0.396	4.23246e-99	2	YPEL5	0.069
2.94101e-89	0.523205	0.406	0.332	7.1399e-85	2	IDS	0.074
1.48614e-62	0.503312	0.422	0.359	3.60791e-58	2	CREM	0.063
8.99427e-61	0.520993	0.41	0.362	2.18354e-56	2	CITED2	0.048
0	2.8314	0.961	0.191	0	3	CCL5	0.77
0	2.73367	0.871	0.084	0	3	NKG7	0.787
0	2.48891	0.841	0.169	0	3	CCL4	0.672
0	2.20077	0.777	0.08	0	3	GZMA	0.697
0	2.14782	0.668	0.065	0	3	CD8A	0.603
0	2.10949	0.562	0.043	0	3	GZMB	0.519
0	1.88966	0.396	0.092	0	3	CCL4L2	0.304
0	1.87074	0.818	0.131	0	3	CST7	0.687
0	1.84747	0.684	0.058	0	3	CTSW	0.626
0	1.74195	0.816	0.171	0	3	CD7	0.645
0	1.74177	0.495	0.026	0	3	GZMH	0.469
0	1.71575	0.572	0.053	0	3	CD8B	0.519
0	1.62451	0.386	0.067	0	3	CXCL13	0.319
0	1.61617	0.57	0.053	0	3	PRF1	0.517
0	1.5855	0.41	0.027	0	3	ZNF683	0.383
0	1.52997	0.411	0.024	0	3	KLRD1	0.387
0	1.36126	0.386	0.062	0	3	GZMK	0.324
0	1.35788	0.695	0.223	0	3	ALOX5AP	0.472
0	1.33629	0.603	0.155	0	3	APOBEC3G	0.448
0	1.32612	0.455	0.08	0	3	LAG3	0.375
0	1.323	0.802	0.223	0	3	CD3E	0.579
0	1.31998	0.829	0.306	0	3	HCST	0.523
0	1.30552	0.703	0.19	0	3	CD3D	0.513
0	1.262	0.388	0.047	0	3	CXCR6	0.341
0	1.25821	0.391	0.074	0	3	HOPX	0.317
0	1.25755	0.738	0.184	0	3	CD2	0.554
0	1.25432	0.722	0.221	0	3	CD69	0.501
0	1.24434	0.785	0.313	0	3	EVL	0.472
0	1.18162	0.7	0.344	0	3	DUSP2	0.356
0	1.16207	0.826	0.359	0	3	IL32	0.467
0	1.1071	0.833	0.328	0	3	CD52	0.505
0	1.08235	0.736	0.287	0	3	IL2RG	0.449
0	1.08218	0.657	0.176	0	3	LCK	0.481
0	1.07989	0.847	0.382	0	3	CORO1A	0.465
0	1.06366	0.57	0.161	0	3	TRBC2	0.409
0	1.05476	0.823	0.387	0	3	RAC2	0.436
0	1.05136	0.528	0.134	0	3	CD3G	0.394
0	1.05	0.425	0.068	0	3	GZMM	0.357
0	1.04323	0.406	0.091	0	3	TRBC1	0.315
0	1.04312	0.774	0.379	0	3	LSP1	0.395
0	1.02148	0.816	0.37	0	3	PTPRC	0.446
0	1.01982	0.494	0.108	0	3	CD247	0.386
0	1.01748	0.919	0.745	0	3	ZFP36L2	0.174
0	1.01392	0.747	0.374	0	3	CXCR4	0.373
0	1.01089	0.488	0.095	0	3	CD96	0.393
0	0.991651	0.587	0.26	0	3	CLEC2B	0.327
0	0.988951	0.365	0.055	0	3	IL2RB	0.31
0	0.986081	0.688	0.341	0	3	RGS1	0.347
0	0.984781	0.488	0.143	0	3	TRAC	0.345
0	0.980398	0.417	0.088	0	3	TIGIT	0.329
0	0.97181	0.782	0.467	0	3	IFITM1	0.315
0	0.953775	0.549	0.273	0	3	DUSP4	0.276
0	0.943378	0.376	0.096	0	3	SYTL3	0.28
0	0.93392	0.695	0.428	0	3	RARRES3	0.267
0	0.933009	0.443	0.205	0	3	CHST12	0.238
0	0.923378	0.584	0.207	0	3	ACAP1	0.377
0	0.917123	0.494	0.182	0	3	CD27	0.312
0	0.912859	0.447	0.178	0	3	SLA	0.269
0	0.885575	0.59	0.358	0	3	ID2	0.232
0	0.881379	0.434	0.181	0	3	CBLB	0.253
0	0.879365	0.366	0.089	0	3	PTPN22	0.277
0	0.876104	0.443	0.191	0	3	ADGRE5	0.252
0	0.875852	0.477	0.145	0	3	TBC1D10C	0.332
0	0.855903	0.654	0.382	0	3	TNFAIP3	0.272
0	0.854318	0.354	0.135	0	3	CCL3	0.219
0	0.852509	0.386	0.153	0	3	APOBEC3C	0.233
0	0.84479	0.587	0.311	0	3	STK17A	0.276
0	0.828404	0.939	0.816	0	3	SH3BGRL3	0.123
0	0.825637	0.478	0.255	0	3	TUBA4A	0.223
0	0.815642	0.448	0.126	0	3	SKAP1	0.322
0	0.810783	0.404	0.131	0	3	FYN	0.273
0	0.799086	0.982	0.879	0	3	HLA-B	0.103
0	0.798312	0.6	0.272	0	3	CYTIP	0.328
0	0.797506	0.451	0.163	0	3	2023-09-01	0.288
0	0.793144	0.96	0.798	0	3	BTG1	0.162
0	0.791969	0.399	0.138	0	3	ARHGAP9	0.261
0	0.790346	0.404	0.136	0	3	CLEC2D	0.268
0	0.778273	0.384	0.109	0	3	SH2D2A	0.275
0	0.771654	0.402	0.149	0	3	PTPN7	0.253
0	0.762317	0.885	0.6	0	3	ARHGDIB	0.285
0	0.757535	0.489	0.271	0	3	SOCS1	0.218
0	0.751862	0.667	0.395	0	3	LIMD2	0.272
0	0.747765	0.353	0.106	0	3	SIT1	0.247
0	0.727863	0.452	0.149	0	3	LAT	0.303
0	0.711277	0.753	0.516	0	3	IFITM2	0.237
0	0.707414	0.921	0.534	0	3	SRGN	0.387
0	0.706643	0.54	0.284	0	3	LCP1	0.256
0	0.705824	0.666	0.33	0	3	FYB	0.336
0	0.703717	0.452	0.22	0	3	LCP2	0.232
0	0.690011	0.602	0.312	0	3	ITGB2	0.29
0	0.683038	0.755	0.555	0	3	PSMB9	0.2
0	0.682057	0.492	0.202	0	3	ITM2A	0.29
0	0.681859	0.359	0.118	0	3	CXCR3	0.241
0	0.677406	0.888	0.762	0	3	MYL12A	0.126
0	0.674292	0.988	0.892	0	3	HLA-A	0.096
0	0.656679	0.366	0.141	0	3	RHOF	0.225
0	0.650297	0.981	0.905	0	3	HLA-C	0.076
0	0.638527	0.462	0.204	0	3	RHOH	0.258
0	0.635922	0.872	0.751	0	3	SARAF	0.121
0	0.632366	0.79	0.637	0	3	TSC22D3	0.153
0	0.623626	0.425	0.193	0	3	TRAF3IP3	0.232
0	0.61376	0.999	0.962	0	3	TMSB4X	0.037
0	0.583591	0.934	0.791	0	3	HLA-E	0.143
0	0.569337	1	0.994	0	3	B2M	0.006
0	0.514628	0.69	0.389	0	3	CD37	0.301
7.53606e-307	0.651044	0.41	0.186	1.82953e-302	3	GIMAP7	0.224
2.27038e-304	0.636507	0.47	0.24	5.51179e-300	3	CD48	0.23
3.36351e-302	0.626027	0.699	0.49	8.16558e-298	3	COTL1	0.209
3.40682e-300	0.620611	0.508	0.279	8.27073e-296	3	CD53	0.229
2.40787e-297	0.704325	0.494	0.282	5.84558e-293	3	STK17B	0.212
7.0674e-297	0.689401	0.578	0.388	1.71575e-292	3	STK4	0.19
3.18366e-289	0.692489	0.398	0.196	7.72898e-285	3	C12orf75	0.202
2.16676e-288	0.707223	0.413	0.2	5.26024e-284	3	SAMSN1	0.213
1.05614e-277	0.572693	0.574	0.354	2.56399e-273	3	GMFG	0.22
2.03847e-271	0.622852	0.423	0.218	4.9488e-267	3	APBB1IP	0.205
1.85305e-268	0.633299	0.391	0.188	4.49865e-264	3	DOK2	0.203
6.69717e-264	0.539008	0.735	0.677	1.62587e-259	3	PSME1	0.058
9.03337e-261	0.577176	0.528	0.324	2.19303e-256	3	HCLS1	0.204
5.9293e-256	0.63565	0.366	0.176	1.43946e-251	3	EMB	0.19
6.74263e-256	0.559039	0.426	0.213	1.63691e-251	3	LBH	0.213
9.7037e-250	0.643174	0.458	0.271	2.35577e-245	3	WIPF1	0.187
1.129e-246	0.609795	0.403	0.212	2.74087e-242	3	WAS	0.191
4.2231e-222	0.612553	0.436	0.257	1.02524e-217	3	ICAM3	0.179
2.28041e-216	0.562716	0.538	0.369	5.53615e-212	3	GYPC	0.169
1.20272e-214	0.629726	0.459	0.295	2.91983e-210	3	PPP1R18	0.164
3.13983e-210	0.516653	0.532	0.345	7.62256e-206	3	GPSM3	0.187
4.37905e-209	0.583457	0.409	0.226	1.0631e-204	3	GIMAP4	0.183
7.67629e-203	0.662402	0.484	0.336	1.86357e-198	3	LEPROTL1	0.148
9.0893e-197	0.589626	0.395	0.228	2.20661e-192	3	CELF2	0.167
1.24251e-192	0.695383	0.482	0.306	3.01644e-188	3	RGCC	0.176
3.84816e-176	0.625417	0.508	0.385	9.34218e-172	3	ELF1	0.123
1.43973e-166	0.507126	0.636	0.52	3.49524e-162	3	DDIT4	0.116
9.84146e-150	0.563374	0.466	0.347	2.38921e-145	3	PSMB10	0.119
2.49929e-148	0.555236	0.434	0.305	6.06753e-144	3	ANXA6	0.129
2.81083e-143	0.551608	0.493	0.387	6.82385e-139	3	SP100	0.106
9.55867e-143	0.574704	0.457	0.346	2.32056e-138	3	MSN	0.111
5.31096e-141	0.601162	0.364	0.226	1.28934e-136	3	LINC-PINT	0.138
7.96197e-140	0.534825	0.508	0.397	1.93293e-135	3	SLC9A3R1	0.111
5.99246e-139	0.559932	0.5	0.412	1.45479e-134	3	SHISA5	0.088
6.08491e-139	0.58275	0.418	0.297	1.47723e-134	3	CCND3	0.121
2.25283e-131	0.509613	0.571	0.523	5.4692e-127	3	JAK1	0.048
4.84408e-114	0.552821	0.353	0.242	1.176e-109	3	MBP	0.111
3.48419e-112	0.551707	0.538	0.452	8.45856e-108	3	ISG20	0.086
1.62523e-110	0.573177	0.438	0.364	3.94557e-106	3	C9orf142	0.074
8.83711e-94	0.520217	0.492	0.437	2.14539e-89	3	RNF213	0.055
2.97115e-90	0.519499	0.466	0.424	7.21305e-86	3	NCOR1	0.042
3.85667e-88	0.610299	0.401	0.326	9.36285e-84	3	RBPJ	0.075
2.58887e-85	0.540167	0.406	0.333	6.285e-81	3	IDS	0.073
7.71127e-84	0.501168	0.442	0.388	1.87207e-79	3	TERF2IP	0.054
3.64331e-80	0.512787	0.392	0.329	8.84487e-76	3	DHRS7	0.063
7.19959e-72	0.59723	0.429	0.359	1.74784e-67	3	CREM	0.07
3.36418e-68	0.607307	0.501	0.445	8.16722e-64	3	NR4A2	0.056
0	1.86298	0.874	0.447	0	4	HIST1H4C	0.427
0	1.70156	0.957	0.342	0	4	STMN1	0.615
0	1.42774	0.628	0.031	0	4	RRM2	0.597
0	1.42436	0.773	0.072	0	4	TYMS	0.701
0	1.42415	0.731	0.037	0	4	MKI67	0.694
0	1.42385	0.673	0.051	0	4	UBE2C	0.622
0	1.42064	0.852	0.28	0	4	HMGB2	0.572
0	1.34917	0.695	0.064	0	4	CENPF	0.631
0	1.27185	0.961	0.593	0	4	TUBB	0.368
0	1.25606	0.968	0.655	0	4	HMGN2	0.313
0	1.22162	0.952	0.601	0	4	TUBA1B	0.351
0	1.20124	0.974	0.639	0	4	H2AFZ	0.335
0	1.13421	0.65	0.044	0	4	NUSAP1	0.606
0	1.11127	0.988	0.822	0	4	HMGB1	0.166
0	1.09766	0.5	0.121	0	4	HIST1H1E	0.379
0	1.07684	0.684	0.102	0	4	TK1	0.582
0	1.02431	0.781	0.18	0	4	SMC4	0.601
0	1.00688	0.798	0.238	0	4	CKS1B	0.56
0	0.997444	0.626	0.048	0	4	BIRC5	0.578
0	0.995453	0.684	0.149	0	4	PTTG1	0.535
0	0.989225	0.907	0.468	0	4	H2AFV	0.439
0	0.98029	0.63	0.038	0	4	TPX2	0.592
0	0.936769	0.799	0.323	0	4	STRA13	0.476
0	0.935942	0.853	0.457	0	4	SIVA1	0.396
0	0.93438	0.501	0.022	0	4	TOP2A	0.479
0	0.929623	0.843	0.414	0	4	DUT	0.429
0	0.893138	0.573	0.034	0	4	CDK1	0.539
0	0.886347	0.752	0.256	0	4	CKS2	0.496
0	0.884203	0.505	0.044	0	4	CDC20	0.461
0	0.855392	0.502	0.02	0	4	ASPM	0.482
0	0.851874	0.67	0.118	0	4	CENPW	0.552
0	0.838122	0.736	0.163	0	4	TMPO	0.573
0	0.831732	0.871	0.468	0	4	DEK	0.403
0	0.829511	0.577	0.047	0	4	CDKN3	0.53
0	0.826375	0.647	0.052	0	4	ZWINT	0.595
0	0.820083	0.866	0.458	0	4	HN1	0.408
0	0.818019	0.851	0.47	0	4	IDH2	0.381
0	0.800583	0.701	0.215	0	4	H2AFX	0.486
0	0.798818	0.576	0.033	0	4	ASF1B	0.543
0	0.793226	0.633	0.089	0	4	UBE2T	0.544
0	0.793173	0.73	0.187	0	4	DTYMK	0.543
0	0.78172	0.611	0.271	0	4	ATG5	0.34
0	0.779235	0.558	0.042	0	4	PRC1	0.516
0	0.776444	0.629	0.166	0	4	PCNA	0.463
0	0.772008	0.849	0.426	0	4	RANBP1	0.423
0	0.749057	0.535	0.175	0	4	HIST1H1C	0.36
0	0.747119	0.561	0.055	0	4	CENPM	0.506
0	0.743983	0.54	0.023	0	4	PKMYT1	0.517
0	0.742035	0.473	0.037	0	4	CCNB2	0.436
0	0.737019	0.414	0.023	0	4	PLK1	0.391
0	0.731049	0.764	0.282	0	4	CARHSP1	0.482
0	0.730487	0.653	0.141	0	4	KIF22	0.512
0	0.720657	0.705	0.19	0	4	TMEM106C	0.515
0	0.717767	0.998	0.981	0	4	PTMA	0.017
0	0.712759	0.597	0.133	0	4	MCM7	0.464
0	0.707238	0.507	0.034	0	4	CLSPN	0.473
0	0.70134	0.575	0.134	0	4	WDR34	0.441
0	0.698272	0.965	0.814	0	4	CHCHD2	0.151
0	0.69341	0.58	0.181	0	4	KPNA2	0.399
0	0.689671	0.855	0.485	0	4	NUCKS1	0.37
0	0.686743	0.403	0.044	0	4	CCNB1	0.359
0	0.683828	0.885	0.507	0	4	SNRPG	0.378
0	0.682721	0.726	0.224	0	4	USP1	0.502
0	0.681772	0.573	0.075	0	4	ATAD2	0.498
0	0.677762	0.633	0.142	0	4	HMGB3	0.491
0	0.677715	0.823	0.393	0	4	LSM4	0.43
0	0.670109	0.446	0.017	0	4	CCNA2	0.429
0	0.662043	0.492	0.019	0	4	KIFC1	0.473
0	0.661835	0.704	0.292	0	4	GGCT	0.412
0	0.657409	0.585	0.123	0	4	SAC3D1	0.462
0	0.656691	0.49	0.025	0	4	CDCA8	0.465
0	0.653129	0.379	0.041	0	4	KIAA0101	0.338
0	0.651523	0.606	0.128	0	4	RNASEH2A	0.478
0	0.649129	0.617	0.166	0	4	UBE2S	0.451
0	0.647597	0.515	0.047	0	4	CENPU	0.468
0	0.645608	0.665	0.201	0	4	NUDT1	0.464
0	0.643658	0.738	0.281	0	4	DNMT1	0.457
0	0.642858	0.936	0.644	0	4	RAN	0.292
0	0.641949	0.59	0.094	0	4	SMC2	0.496
0	0.637566	0.765	0.317	0	4	RAD21	0.448
0	0.637361	0.929	0.625	0	4	HMGN1	0.304
0	0.636693	0.676	0.212	0	4	ANP32E	0.464
0	0.636351	0.896	0.554	0	4	ANAPC11	0.342
0	0.635086	0.718	0.284	0	4	HNRNPAB	0.434
0	0.63452	0.669	0.164	0	4	DNAJC9	0.505
0	0.622378	0.687	0.247	0	4	PAFAH1B3	0.44
0	0.61298	0.783	0.401	0	4	TUBB4B	0.382
0	0.610293	0.806	0.387	0	4	LSM5	0.419
0	0.608353	0.507	0.067	0	4	FEN1	0.44
0	0.603195	0.86	0.454	0	4	SNRPB	0.406
0	0.599932	0.874	0.538	0	4	ANP32B	0.336
0	0.598199	0.411	0.019	0	4	CENPA	0.392
0	0.59598	0.729	0.267	0	4	RPA3	0.462
0	0.582515	0.832	0.409	0	4	SNRPD1	0.423
0	0.580128	0.37	0.068	0	4	HIST1H1D	0.302
0	0.577587	0.539	0.07	0	4	PHF19	0.469
0	0.577084	0.918	0.657	0	4	PKM	0.261
0	0.575076	0.871	0.507	0	4	CALM3	0.364
0	0.574927	0.487	0.048	0	4	DHFR	0.439
0	0.56937	0.732	0.301	0	4	NASP	0.431
0	0.567946	0.538	0.09	0	4	CDCA4	0.448
0	0.564195	0.525	0.074	0	4	EZH2	0.451
0	0.557876	0.913	0.617	0	4	COX5A	0.296
0	0.554364	0.781	0.386	0	4	CDK2AP2	0.395
0	0.554293	0.921	0.614	0	4	SLC25A5	0.307
0	0.551486	0.416	0.021	0	4	NUF2	0.395
0	0.551097	0.813	0.415	0	4	PPM1G	0.398
0	0.550042	0.637	0.223	0	4	DDX39A	0.414
0	0.549931	0.766	0.377	0	4	HMGA1	0.389
0	0.549794	0.437	0.051	0	4	GINS2	0.386
0	0.547603	0.553	0.105	0	4	GMNN	0.448
0	0.547281	0.47	0.048	0	4	MAD2L1	0.422
0	0.546825	0.52	0.064	0	4	CENPN	0.456
0	0.540283	0.608	0.28	0	4	HMG20B	0.328
0	0.539	0.378	0.022	0	4	CENPE	0.356
0	0.538978	0.929	0.646	0	4	COX8A	0.283
0	0.534756	0.7	0.307	0	4	FDPS	0.393
0	0.531181	0.765	0.374	0	4	DCXR	0.391
0	0.52897	0.623	0.182	0	4	MZT1	0.441
0	0.52777	0.453	0.02	0	4	CDCA5	0.433
0	0.525278	0.974	0.871	0	4	PPIA	0.103
0	0.52342	0.86	0.494	0	4	RALY	0.366
0	0.522712	0.59	0.237	0	4	HEBP2	0.353
0	0.522547	0.822	0.401	0	4	LSM2	0.421
0	0.5222	0.759	0.351	0	4	CBX3	0.408
0	0.521744	0.464	0.041	0	4	RAD51AP1	0.423
0	0.521739	0.519	0.096	0	4	CKAP2	0.423
0	0.520382	0.553	0.119	0	4	RPL39L	0.434
0	0.516428	0.844	0.467	0	4	BANF1	0.377
0	0.515223	0.4	0.013	0	4	GTSE1	0.387
0	0.514962	0.463	0.079	0	4	KIF20B	0.384
0	0.513311	0.486	0.107	0	4	MCM3	0.379
0	0.509217	0.375	0.019	0	4	CDCA3	0.356
0	0.508995	0.619	0.174	0	4	SAE1	0.445
0	0.507661	0.496	0.04	0	4	ORC6	0.456
0	0.505478	0.39	0.099	0	4	MESP1	0.291
0	0.504954	0.64	0.261	0	4	SLBP	0.379
0	0.502798	0.625	0.238	0	4	DCTPP1	0.387
0	0.502381	0.688	0.262	0	4	SMC3	0.426
0	0.501836	0.791	0.4	0	4	MPC2	0.391
0	0.501281	0.658	0.243	0	4	MAD2L2	0.415
0	0.50006	0.785	0.404	0	4	RBM17	0.381
5.72313e-294	0.623612	0.899	0.606	1.3894e-289	4	DBI	0.293
3.0196e-290	0.58239	0.511	0.218	7.33069e-286	4	EPCAM	0.293
2.09207e-288	0.587047	0.409	0.153	5.07892e-284	4	C6orf203	0.256
1.98214e-285	0.536846	0.498	0.223	4.81204e-281	4	EMP2	0.275
4.536e-279	0.531055	0.511	0.215	1.1012e-274	4	CLDN4	0.296
6.29148e-279	0.554915	0.599	0.285	1.52738e-274	4	PERP	0.314
1.98462e-255	0.508649	0.53	0.238	4.81806e-251	4	KRT19	0.292
3.06425e-247	0.983616	0.481	0.224	7.43909e-243	4	AIM1	0.257
1.51179e-235	0.508323	0.49	0.219	3.67018e-231	4	TACSTD2	0.271
1.01966e-229	0.667143	0.379	0.154	2.47543e-225	4	CKB	0.225
1.91358e-207	0.527748	0.361	0.15	4.6456e-203	4	EFHD1	0.211
1.10781e-204	1.02008	0.652	0.41	2.68942e-200	4	CD24	0.242
9.34834e-198	0.640166	0.59	0.377	2.2695e-193	4	SPINT2	0.213
1.22364e-185	0.508675	0.521	0.276	2.97062e-181	4	CRIP2	0.245
3.85792e-167	0.527109	0.48	0.246	9.36587e-163	4	ARL6IP1	0.234
0	4.94176	0.768	0.195	0	5	IGKV3-15	0.573
0	4.67333	0.777	0.189	0	5	IGKV1-9	0.588
0	4.66554	0.793	0.223	0	5	IGKV3-11	0.57
0	4.66243	0.809	0.248	0	5	IGKV3-20	0.561
0	4.65406	0.506	0.134	0	5	IGLV3-25	0.372
0	4.56394	0.784	0.22	0	5	IGKV1-5	0.564
0	4.55638	0.425	0.084	0	5	IGHV6-1	0.341
0	4.51883	0.835	0.143	0	5	IGHG1	0.692
0	4.48131	0.833	0.278	0	5	IGKC	0.555
0	4.34427	0.803	0.223	0	5	IGKV4-1	0.58
0	4.31621	0.612	0.17	0	5	IGLV1-40	0.442
0	4.25648	0.372	0.063	0	5	IGLV1-47	0.309
0	4.23135	0.39	0.081	0	5	IGLV3-21	0.309
0	4.12934	0.415	0.077	0	5	IGLV2-23	0.338
0	4.12686	0.396	0.079	0	5	IGLV1-44	0.317
0	4.04603	0.504	0.083	0	5	IGHV3-21	0.421
0	4.02967	0.488	0.081	0	5	IGHV3-23	0.407
0	4.02692	0.7	0.101	0	5	IGLV3-1	0.599
0	4.014	0.42	0.092	0	5	IGHV4-39	0.328
0	3.99621	0.356	0.062	0	5	IGHV1-18	0.294
0	3.97263	0.48	0.128	0	5	IGLV2-14	0.352
0	3.95644	0.455	0.034	0	5	IGKV1-8	0.421
0	3.8606	0.394	0.077	0	5	IGHV1-46	0.317
0	3.84745	0.515	0.072	0	5	IGHV3-30	0.443
0	3.7741	0.469	0.034	0	5	IGKV3D-11	0.435
0	3.74033	0.38	0.096	0	5	IGLV1-51	0.284
0	3.67831	0.802	0.099	0	5	JCHAIN	0.703
0	3.58535	0.454	0.094	0	5	IGLC2	0.36
0	3.40253	0.367	0.041	0	5	IGKV1-16	0.326
0	3.37108	0.498	0.098	0	5	IGHA1	0.4
0	3.08643	0.553	0.062	0	5	IGHG3	0.491
0	3.04641	0.367	0.022	0	5	IGKV1-17	0.345
0	2.92992	0.743	0.055	0	5	IGHG4	0.688
0	2.91027	0.397	0.02	0	5	IGKV1-27	0.377
0	2.69453	0.355	0.047	0	5	IGLV6-57	0.308
0	2.68464	0.899	0.057	0	5	MZB1	0.842
0	2.58038	0.362	0.01	0	5	IGKV1D-39	0.352
0	2.49715	0.471	0.017	0	5	IGKV1-12	0.454
0	2.221	0.834	0.042	0	5	DERL3	0.792
0	2.06189	0.958	0.705	0	5	SSR4	0.253
0	1.8507	0.92	0.454	0	5	XBP1	0.466
0	1.71788	0.631	0.016	0	5	IGLL5	0.615
0	1.52106	0.814	0.179	0	5	FKBP11	0.635
0	1.49884	0.804	0.208	0	5	ITM2C	0.596
0	1.44164	0.858	0.367	0	5	SEC11C	0.491
0	1.39398	0.799	0.083	0	5	CD79A	0.716
0	1.2472	0.892	0.562	0	5	HERPUD1	0.33
0	1.22306	0.434	0.008	0	5	JSRP1	0.426
0	1.03407	0.779	0.359	0	5	PRDX4	0.42
0	0.886273	0.899	0.636	0	5	HSP90B1	0.263
0	0.880051	0.675	0.315	0	5	UBE2J1	0.36
0	0.846068	0.584	0.145	0	5	PIM2	0.439
0	0.797151	0.774	0.453	0	5	FKBP2	0.321
0	0.785978	0.546	0.111	0	5	CD38	0.435
0	0.780708	0.728	0.345	0	5	SDF2L1	0.383
0	0.779213	0.468	0.029	0	5	POU2AF1	0.439
0	0.768507	0.446	0.008	0	5	TNFRSF17	0.438
0	0.758626	0.683	0.317	0	5	SPCS3	0.366
0	0.735284	0.646	0.257	0	5	CRELD2	0.389
0	0.727469	0.631	0.225	0	5	PLPP5	0.406
0	0.67901	0.665	0.335	0	5	ERLEC1	0.33
0	0.665811	0.725	0.394	0	5	VIMP	0.331
0	0.645806	0.448	0.143	0	5	TXNDC11	0.305
0	0.627222	0.382	0.005	0	5	RP11-16E12.2	0.377
0	0.621971	0.684	0.364	0	5	LMAN1	0.32
0	0.596846	0.527	0.114	0	5	FAM46C	0.413
0	0.595246	0.478	0.148	0	5	ELL2	0.33
0	0.594591	0.457	0.102	0	5	ST6GALNAC4	0.355
0	0.567096	0.406	0.059	0	5	ZBP1	0.347
0	0.557554	0.382	0.115	0	5	RP11-160E2.6	0.267
0	0.541511	0.502	0.177	0	5	TXNDC15	0.325
0	0.54051	0.36	0.02	0	5	CPNE5	0.34
7.27342e-291	0.632682	0.756	0.483	1.76577e-286	5	SSR3	0.273
1.26294e-283	0.556465	0.794	0.531	3.06605e-279	5	SELK	0.263
1.03348e-274	0.591152	0.798	0.593	2.50899e-270	5	SPCS1	0.205
1.44212e-270	0.514365	0.447	0.166	3.50104e-266	5	PRDM1	0.281
2.26593e-226	0.525917	0.842	0.651	5.501e-222	5	SEC61B	0.191
2.81047e-226	0.514193	0.594	0.314	6.82298e-222	5	DNAJC1	0.28
2.20335e-177	0.500725	0.691	0.435	5.34908e-173	5	BTG2	0.256
0	4.05422	0.913	0.044	0	6	DCN	0.869
0	3.87617	0.68	0.142	0	6	APOD	0.538
0	3.77999	0.924	0.033	0	6	LUM	0.891
0	3.62819	0.914	0.086	0	6	COL1A1	0.828
0	3.45382	0.916	0.05	0	6	COL3A1	0.866
0	3.39538	0.943	0.069	0	6	COL1A2	0.874
0	3.15666	0.688	0.016	0	6	SFRP2	0.672
0	2.58112	0.501	0.065	0	6	CTHRC1	0.436
0	2.47216	0.64	0.053	0	6	POSTN	0.587
0	2.44246	0.74	0.029	0	6	RARRES2	0.711
0	2.42559	0.354	0.018	0	6	CXCL14	0.336
0	2.42366	0.875	0.091	0	6	C1S	0.784
0	2.3906	0.898	0.13	0	6	SPARC	0.768
0	2.35627	0.528	0.058	0	6	CTGF	0.47
0	2.34042	0.523	0.036	0	6	PTGDS	0.487
0	2.3212	0.856	0.069	0	6	COL6A2	0.787
0	2.29856	0.818	0.034	0	6	CTSK	0.784
0	2.26916	0.689	0.041	0	6	CXCL12	0.648
0	2.25899	0.68	0.129	0	6	FN1	0.551
0	2.23212	0.917	0.344	0	6	TIMP1	0.573
0	2.18714	0.814	0.067	0	6	COL6A1	0.747
0	2.1589	0.635	0.064	0	6	BGN	0.571
0	2.15874	0.77	0.034	0	6	COL6A3	0.736
0	2.11744	0.781	0.082	0	6	SERPINF1	0.699
0	2.07673	0.506	0.046	0	6	IGF1	0.46
0	2.04457	0.603	0.011	0	6	MEG3	0.592
0	2.03712	0.699	0.029	0	6	CCDC80	0.67
0	2.0367	0.548	0.148	0	6	CYR61	0.4
0	1.99307	0.719	0.065	0	6	C1R	0.654
0	1.97918	0.793	0.164	0	6	IGFBP4	0.629
0	1.97831	0.898	0.22	0	6	CALD1	0.678
0	1.91849	0.668	0.044	0	6	ISLR	0.624
0	1.91279	0.588	0.025	0	6	AEBP1	0.563
0	1.90543	0.754	0.051	0	6	PCOLCE	0.703
0	1.89713	0.828	0.186	0	6	SERPING1	0.642
0	1.88307	0.661	0.045	0	6	MMP2	0.616
0	1.8405	0.637	0.115	0	6	TIMP3	0.522
0	1.76546	0.646	0.035	0	6	THY1	0.611
0	1.73429	0.715	0.083	0	6	VCAN	0.632
0	1.70572	0.626	0.025	0	6	COL5A2	0.601
0	1.69927	0.576	0.018	0	6	MXRA8	0.558
0	1.6923	0.766	0.349	0	6	GSN	0.417
0	1.6558	0.57	0.008	0	6	MFAP4	0.562
0	1.65059	0.642	0.063	0	6	SPON2	0.579
0	1.62082	0.641	0.114	0	6	NNMT	0.527
0	1.60424	0.536	0.028	0	6	IGFBP6	0.508
0	1.58509	0.561	0.034	0	6	SRPX	0.527
0	1.57323	0.958	0.506	0	6	LGALS1	0.452
0	1.56182	0.603	0.065	0	6	FBLN1	0.538
0	1.53114	0.646	0.048	0	6	FSTL1	0.598
0	1.53105	0.464	0.003	0	6	DPT	0.461
0	1.5305	0.897	0.493	0	6	LAPTM4A	0.404
0	1.52982	0.463	0.098	0	6	TAGLN	0.365
0	1.52404	0.492	0.062	0	6	MFAP2	0.43
0	1.50574	0.762	0.176	0	6	IGFBP7	0.586
0	1.46136	0.63	0.027	0	6	OLFML3	0.603
0	1.43298	0.588	0.089	0	6	PRSS23	0.499
0	1.4013	0.772	0.26	0	6	LGALS3BP	0.512
0	1.39898	0.68	0.319	0	6	EGR1	0.361
0	1.37196	0.962	0.509	0	6	IFITM3	0.453
0	1.36686	0.772	0.275	0	6	MDK	0.497
0	1.36388	0.949	0.592	0	6	CD63	0.357
0	1.33807	0.445	0.013	0	6	FGF7	0.432
0	1.33175	0.687	0.11	0	6	MYL9	0.577
0	1.31295	0.665	0.135	0	6	TPM2	0.53
0	1.30242	0.461	0.055	0	6	EFEMP1	0.406
0	1.2895	0.541	0.09	0	6	PLPP3	0.451
0	1.28638	0.389	0.007	0	6	THBS2	0.382
0	1.2856	0.475	0.015	0	6	COL5A1	0.46
0	1.27745	0.502	0.215	0	6	ITM2A	0.287
0	1.27094	0.462	0.097	0	6	GEM	0.365
0	1.25628	0.45	0.047	0	6	TNFAIP6	0.403
0	1.25226	0.566	0.033	0	6	PRRX1	0.533
0	1.24629	0.44	0.012	0	6	PDGFRL	0.428
0	1.23946	0.591	0.059	0	6	LHFP	0.532
0	1.23201	0.474	0.011	0	6	MXRA5	0.463
0	1.22804	0.551	0.037	0	6	HTRA1	0.514
0	1.2188	0.642	0.226	0	6	SERPINH1	0.416
0	1.20951	0.769	0.345	0	6	SELM	0.424
0	1.20624	0.641	0.113	0	6	LRP1	0.528
0	1.20249	0.599	0.037	0	6	EFEMP2	0.562
0	1.17224	0.537	0.112	0	6	MMP14	0.425
0	1.16189	0.474	0.068	0	6	SPRY1	0.406
0	1.16071	0.459	0.015	0	6	CD248	0.444
0	1.15885	0.626	0.143	0	6	PMP22	0.483
0	1.1521	0.389	0.011	0	6	COL14A1	0.378
0	1.14782	0.368	0.017	0	6	COL12A1	0.351
0	1.14679	0.603	0.154	0	6	PPIC	0.449
0	1.14622	0.615	0.122	0	6	TIMP2	0.493
0	1.14329	0.637	0.158	0	6	TMEM176B	0.479
0	1.12179	0.469	0.068	0	6	FBLN5	0.401
0	1.12114	0.605	0.149	0	6	TCF4	0.456
0	1.1188	0.435	0.036	0	6	CFH	0.399
0	1.10417	0.773	0.471	0	6	HSPA1A	0.302
0	1.10117	0.416	0.023	0	6	FXYD1	0.393
0	1.09811	0.406	0.013	0	6	FBLN2	0.393
0	1.08832	0.524	0.023	0	6	PDGFRB	0.501
0	1.08665	0.48	0.026	0	6	FBN1	0.454
0	1.07364	0.446	0.024	0	6	PLAC9	0.422
0	1.06984	0.354	0.041	0	6	CYP1B1	0.313
0	1.06936	0.484	0.057	0	6	CPE	0.427
0	1.06799	0.489	0.033	0	6	RCN3	0.456
0	1.06498	0.407	0.085	0	6	CLEC11A	0.322
0	1.04535	0.467	0.129	0	6	KCNQ1OT1	0.338
0	1.04266	0.458	0.017	0	6	ADAM12	0.441
0	1.04046	0.416	0.068	0	6	COL18A1	0.348
0	1.01547	0.856	0.329	0	6	IFI27	0.527
0	1.01206	0.489	0.065	0	6	COL4A2	0.424
0	1.0059	0.658	0.094	0	6	SPARCL1	0.564
0	1.00383	0.45	0.038	0	6	CRISPLD2	0.412
0	1.00333	0.453	0.024	0	6	CDH11	0.429
0	1.00293	0.469	0.145	0	6	PALLD	0.324
0	1.0026	0.504	0.15	0	6	ACTA2	0.354
0	0.99476	0.416	0.029	0	6	PTN	0.387
0	0.988556	0.434	0.005	0	6	PDGFRA	0.429
0	0.986976	0.575	0.13	0	6	PTRF	0.445
0	0.985156	0.372	0.045	0	6	COL4A1	0.327
0	0.984405	0.408	0.029	0	6	COL15A1	0.379
0	0.978305	0.498	0.068	0	6	FKBP10	0.43
0	0.973397	0.645	0.216	0	6	CNN3	0.429
0	0.972982	0.432	0.061	0	6	SOD3	0.371
0	0.948602	0.383	0.013	0	6	FAP	0.37
0	0.94553	0.394	0.028	0	6	GGT5	0.366
0	0.938651	0.569	0.286	0	6	CALU	0.283
0	0.934475	0.504	0.132	0	6	CRABP2	0.372
0	0.925957	0.433	0.031	0	6	TMEM98	0.402
0	0.924702	0.463	0.058	0	6	TFPI	0.405
0	0.922047	0.364	0.011	0	6	RUNX1T1	0.353
0	0.910469	0.432	0.061	0	6	SGCE	0.371
0	0.902872	0.397	0.021	0	6	PLXDC1	0.376
0	0.894755	0.433	0.024	0	6	NID1	0.409
0	0.893105	0.429	0.053	0	6	F2R	0.376
0	0.891728	0.567	0.156	0	6	TMEM176A	0.411
0	0.891326	0.461	0.056	0	6	LAMA4	0.405
0	0.889334	0.937	0.747	0	6	VIM	0.19
0	0.88853	0.439	0.039	0	6	LAMB1	0.4
0	0.88598	0.5	0.095	0	6	SSPN	0.405
0	0.87956	0.42	0.073	0	6	CERCAM	0.347
0	0.877694	0.382	0.02	0	6	EMILIN1	0.362
0	0.866605	0.658	0.308	0	6	ARID5B	0.35
0	0.865748	0.512	0.165	0	6	WBP5	0.347
0	0.856347	0.427	0.02	0	6	GLT8D2	0.407
0	0.847793	0.67	0.375	0	6	TUBA1A	0.295
0	0.835127	0.429	0.121	0	6	TCF7L2	0.308
0	0.835081	0.83	0.573	0	6	CD99	0.257
0	0.827331	0.569	0.23	0	6	MAGED2	0.339
0	0.822172	0.416	0.092	0	6	RND3	0.324
0	0.81877	0.47	0.095	0	6	PRKCDBP	0.375
0	0.818381	0.898	0.76	0	6	UBB	0.138
0	0.817807	0.719	0.469	0	6	ITGB1	0.25
0	0.814484	0.667	0.306	0	6	NGFRAP1	0.361
0	0.8127	0.575	0.215	0	6	S100A13	0.36
0	0.81181	0.596	0.157	0	6	MFGE8	0.439
0	0.805528	0.398	0.032	0	6	MRC2	0.366
0	0.804039	0.504	0.154	0	6	LIMA1	0.35
0	0.79468	0.359	0.033	0	6	ECM1	0.326
0	0.771211	0.419	0.105	0	6	GPNMB	0.314
0	0.758271	0.367	0.033	0	6	COX7A1	0.334
0	0.755924	0.38	0.066	0	6	PLAGL1	0.314
0	0.755537	0.353	0.013	0	6	ANGPTL2	0.34
0	0.751293	0.459	0.19	0	6	2023-09-11	0.269
0	0.74972	0.757	0.525	0	6	EID1	0.232
0	0.734264	0.411	0.052	0	6	FGFR1	0.359
0	0.725482	0.439	0.119	0	6	UACA	0.32
0	0.719673	0.449	0.132	0	6	EMP1	0.317
0	0.718094	0.403	0.082	0	6	CPQ	0.321
0	0.710315	0.4	0.14	0	6	PHACTR2	0.26
0	0.70094	0.376	0.057	0	6	TGFB1I1	0.319
0	0.69036	0.632	0.275	0	6	SEPP1	0.357
0	0.689322	0.49	0.146	0	6	RAB34	0.344
0	0.687366	0.513	0.201	0	6	ADD3	0.312
0	0.68656	0.384	0.086	0	6	RP11-14N7.2	0.298
0	0.683391	0.49	0.212	0	6	RCN1	0.278
0	0.680214	0.409	0.099	0	6	CYBRD1	0.31
0	0.674867	0.464	0.166	0	6	TSPAN4	0.298
0	0.669368	0.355	0.083	0	6	SDC2	0.272
0	0.650137	0.638	0.28	0	6	NUPR1	0.358
0	0.640875	0.417	0.156	0	6	PDLIM7	0.261
0	0.639607	0.417	0.109	0	6	ZBTB20	0.308
0	0.613898	0.352	0.096	0	6	TPBG	0.256
0	0.598699	0.409	0.142	0	6	FAM114A1	0.267
0	0.592988	0.372	0.119	0	6	SVIL	0.253
0	0.587257	0.434	0.111	0	6	PLPP1	0.323
0	0.571528	0.91	0.697	0	6	S100A6	0.213
0	0.5651	0.381	0.115	0	6	PPFIBP1	0.266
0	0.563963	0.52	0.159	0	6	PLTP	0.361
0	0.558951	0.46	0.167	0	6	MT1E	0.293
0	0.527673	0.356	0.09	0	6	PARVA	0.266
0	0.522764	0.429	0.073	0	6	GNG11	0.356
5.07893e-301	0.673448	0.852	0.652	1.23301e-296	6	LY6E	0.2
7.12079e-299	0.776703	0.602	0.296	1.72871e-294	6	TSC22D1	0.306
9.96529e-290	0.646372	0.579	0.297	2.41927e-285	6	LEPROT	0.282
3.23802e-286	0.806931	0.509	0.226	7.86095e-282	6	CD81	0.283
1.02938e-279	0.64556	0.541	0.255	2.49902e-275	6	PRNP	0.286
1.84897e-275	0.652177	0.398	0.153	4.48874e-271	6	NFIA	0.245
2.53778e-275	0.617133	0.785	0.533	6.16096e-271	6	LGALS3	0.252
5.19605e-271	1.0347	0.85	0.736	1.26145e-266	6	FOS	0.114
2.99948e-259	0.908412	0.5	0.229	7.28185e-255	6	ID3	0.271
1.51979e-256	0.616748	0.577	0.277	3.68959e-252	6	SOX4	0.3
6.55024e-248	0.510015	0.362	0.136	1.5902e-243	6	C5orf15	0.226
1.35967e-242	0.545639	0.537	0.262	3.30088e-238	6	MYADM	0.275
1.82208e-238	0.918277	0.352	0.126	4.42346e-234	6	CCL2	0.226
1.70356e-233	0.782951	0.654	0.438	4.13573e-229	6	OSTC	0.216
2.09226e-233	0.609432	0.399	0.16	5.07937e-229	6	TGFBI	0.239
1.05936e-232	0.537575	0.837	0.614	2.5718e-228	6	ANXA2	0.223
3.15886e-231	1.74527	0.358	0.148	7.66877e-227	6	CFD	0.21
1.31569e-230	0.521587	0.719	0.429	3.1941e-226	6	CD59	0.29
7.10201e-229	0.747248	0.395	0.169	1.72415e-224	6	VKORC1	0.226
1.78567e-226	0.709682	0.534	0.293	4.33508e-222	6	CRTAP	0.241
3.01507e-224	0.503246	0.453	0.215	7.31968e-220	6	GINM1	0.238
1.09302e-213	0.569568	0.522	0.278	2.65354e-209	6	TCEAL4	0.244
2.74086e-208	0.636382	0.657	0.455	6.65399e-204	6	ARF4	0.202
1.23211e-203	0.541745	0.438	0.21	2.99119e-199	6	VGLL4	0.228
1.55179e-201	0.502255	0.403	0.184	3.76728e-197	6	TCEAL8	0.219
9.13411e-200	0.517285	0.579	0.33	2.21749e-195	6	NFIC	0.249
2.76351e-199	0.510118	0.491	0.246	6.70898e-195	6	IFI27L2	0.245
3.42721e-197	0.684279	0.7	0.493	8.32023e-193	6	SEC62	0.207
6.16309e-197	0.615435	0.476	0.251	1.49621e-192	6	SCPEP1	0.225
2.53494e-196	0.892153	0.368	0.152	6.15408e-192	6	IGFBP5	0.216
5.97355e-195	0.592712	0.767	0.598	1.4502e-190	6	TMEM59	0.169
9.86658e-193	0.805686	0.61	0.374	2.39531e-188	6	HSPA1B	0.236
3.59937e-192	0.597497	0.708	0.513	8.73818e-188	6	ANXA5	0.195
1.39461e-182	0.517181	0.374	0.167	3.38568e-178	6	SPATS2L	0.207
1.49586e-178	0.541197	0.558	0.318	3.63149e-174	6	MARCKS	0.24
3.26484e-178	0.890925	0.645	0.413	7.92605e-174	6	IFI6	0.232
9.13009e-173	0.684882	0.842	0.701	2.21651e-168	6	ZFP36L1	0.141
2.58961e-172	0.512687	0.604	0.346	6.28679e-168	6	IFI16	0.258
1.58615e-171	0.513664	0.515	0.275	3.8507e-167	6	XIST	0.24
6.73043e-169	0.515981	0.462	0.253	1.63395e-164	6	FAM127A	0.209
1.61691e-164	0.511258	0.691	0.468	3.92537e-160	6	LMNA	0.223
2.72343e-160	0.509242	0.749	0.588	6.61167e-156	6	MORF4L1	0.161
4.34532e-160	0.602055	0.39	0.194	1.05491e-155	6	RHOC	0.196
7.89277e-158	0.585362	0.567	0.384	1.91613e-153	6	CYB5R3	0.183
1.94074e-150	0.605986	0.447	0.259	4.71153e-146	6	ACTN1	0.188
1.40938e-149	0.575328	0.573	0.362	3.42155e-145	6	ATP6AP2	0.211
8.06379e-135	0.633483	0.436	0.24	1.95765e-130	6	MAFB	0.196
6.10207e-131	0.547054	0.756	0.671	1.4814e-126	6	CIRBP	0.085
7.91104e-128	0.517527	0.526	0.349	1.92056e-123	6	RRBP1	0.177
5.64862e-125	0.516183	0.649	0.469	1.37132e-120	6	FOSB	0.18
4.24243e-123	0.516872	0.65	0.486	1.02994e-118	6	WSB1	0.164
5.27371e-116	0.779106	0.493	0.325	1.2803e-111	6	TPM1	0.168
3.429e-113	0.787659	0.58	0.419	8.32458e-109	6	GADD45B	0.161
3.89399e-102	0.593496	0.424	0.258	9.45344e-98	6	CEBPD	0.166
1.37185e-99	0.778656	0.714	0.589	3.33043e-95	6	MT2A	0.125
5.95248e-90	0.69505	0.812	0.745	1.44508e-85	6	JUN	0.067
1.21734e-88	0.520035	0.635	0.489	2.95535e-84	6	HSPA5	0.146
3.71167e-86	0.561499	0.649	0.56	9.01082e-82	6	TPM4	0.089
2.63327e-82	0.61333	0.362	0.221	6.3928e-78	6	NDUFA13	0.141
5.17628e-70	0.552949	0.561	0.447	1.25665e-65	6	PHPT1	0.114
4.89139e-67	0.559548	0.358	0.23	1.18748e-62	6	TNFRSF12A	0.128
3.11707e-59	0.745012	0.492	0.381	7.56731e-55	6	NR4A1	0.111
4.19468e-50	0.555266	0.643	0.57	1.01834e-45	6	DNAJB1	0.073
0	2.57743	0.856	0.015	0	7	MS4A1	0.841
0	2.30129	0.89	0.096	0	7	CD79A	0.794
0	1.71545	0.928	0.398	0	7	CD37	0.53
0	1.56828	0.568	0.012	0	7	BANK1	0.556
0	1.52555	0.476	0.008	0	7	VPREB3	0.468
0	1.52553	0.582	0.068	0	7	CD79B	0.514
0	1.42699	0.996	0.467	0	7	HLA-DRA	0.529
0	1.3843	0.598	0.185	0	7	CD83	0.413
0	1.34968	0.888	0.354	0	7	HLA-DQB1	0.534
0	1.31652	1	0.771	0	7	CD74	0.229
0	1.29182	0.851	0.395	0	7	CXCR4	0.456
0	1.24885	0.372	0.01	0	7	LINC00926	0.362
0	1.22362	0.424	0.054	0	7	ADAM28	0.37
0	1.2131	0.909	0.359	0	7	CD52	0.55
0	1.18891	0.961	0.456	0	7	HLA-DPB1	0.505
0	1.18248	0.807	0.293	0	7	HLA-DQA1	0.514
0	1.1764	0.439	0.075	0	7	RALGPS2	0.364
0	1.16245	0.392	0.013	0	7	CD19	0.379
0	1.14955	0.533	0.125	0	7	FCMR	0.408
0	1.14794	0.517	0.144	0	7	POU2F2	0.373
0	1.13894	0.392	0.062	0	7	HVCN1	0.33
0	1.07578	0.394	0.044	0	7	ARHGAP24	0.35
0	1.07524	0.958	0.475	0	7	HLA-DPA1	0.483
0	1.06781	0.82	0.502	0	7	TXNIP	0.318
0	1.06068	0.482	0.143	0	7	MEF2C	0.339
0	1.06015	0.512	0.181	0	7	NCF1	0.331
0	1.02355	0.498	0.127	0	7	SELL	0.371
0	1.0113	0.951	0.81	0	7	BTG1	0.141
0	1.0092	0.416	0.086	0	7	IRF8	0.33
0	0.936009	0.868	0.456	0	7	LAPTM5	0.412
0	0.912557	0.352	0.091	0	7	2023-03-01	0.261
0	0.859099	0.426	0.046	0	7	IGHM	0.38
0	0.831063	0.423	0.097	0	7	CCR7	0.326
0	0.817829	0.669	0.229	0	7	LTB	0.44
0	0.80314	0.83	0.418	0	7	HLA-DRB5	0.412
0	0.797451	0.998	0.954	0	7	RPS23	0.044
0	0.779434	0.999	0.97	0	7	RPS27	0.029
0	0.751844	0.99	0.956	0	7	RPL21	0.034
0	0.735739	0.992	0.937	0	7	RPLP2	0.055
0	0.722588	0.981	0.919	0	7	RPL23A	0.062
0	0.699169	0.872	0.47	0	7	HLA-DRB1	0.402
0	0.681648	0.996	0.961	0	7	RPL34	0.035
0	0.669375	0.998	0.966	0	7	RPL32	0.032
0	0.655452	0.992	0.932	0	7	RPL9	0.06
0	0.655211	0.975	0.896	0	7	RPSA	0.079
0	0.631478	1	0.962	0	7	RPL19	0.038
0	0.620316	0.996	0.955	0	7	RPL39	0.041
0	0.612363	0.999	0.957	0	7	RPL11	0.042
0	0.605316	0.993	0.944	0	7	FAU	0.049
0	0.573274	1	0.972	0	7	RPL13	0.028
0	0.558966	0.99	0.937	0	7	RPS25	0.053
0	0.537314	0.997	0.963	0	7	RPS8	0.034
0	0.536284	0.985	0.93	0	7	RPS5	0.055
0	0.534659	0.998	0.966	0	7	RPS3A	0.032
0	0.53267	0.998	0.972	0	7	RPS14	0.026
0	0.50699	0.999	0.968	0	7	RPL18A	0.031
0	0.502908	0.998	0.963	0	7	RPS6	0.035
1.82194e-299	1.10943	0.627	0.261	4.42312e-295	7	CD69	0.366
6.14782e-297	0.771776	0.94	0.848	1.49251e-292	7	RPS11	0.092
7.112e-297	0.904158	0.49	0.179	1.72658e-292	7	HLA-DMB	0.311
1.91971e-275	0.848935	0.719	0.412	4.66048e-271	7	LIMD2	0.307
5.43654e-261	1.13508	0.49	0.225	1.31983e-256	7	SMIM14	0.265
1.14607e-258	0.813797	0.659	0.34	2.78231e-254	7	HLA-DMA	0.319
2.69135e-255	0.974577	0.41	0.14	6.5338e-251	7	HLA-DQA2	0.27
2.02972e-254	0.738766	0.85	0.645	4.92755e-250	7	TSC22D3	0.205
1.75293e-252	0.729927	0.943	0.851	4.25558e-248	7	RPS29	0.092
2.89987e-240	0.847563	0.52	0.219	7.04001e-236	7	RHOH	0.301
1.40149e-236	0.545641	0.933	0.855	3.40239e-232	7	EEF1B2	0.078
1.59946e-221	0.785881	0.579	0.291	3.88302e-217	7	CD53	0.288
2.89308e-220	0.622649	0.999	0.979	7.02354e-216	7	MALAT1	0.02
2.93667e-219	0.74484	0.931	0.81	7.12936e-215	7	RPL26	0.121
1.74816e-218	0.541843	0.936	0.801	4.244e-214	7	HLA-E	0.135
1.41691e-212	0.734082	0.54	0.252	3.43984e-208	7	CD48	0.288
5.20475e-197	0.790068	0.906	0.818	1.26356e-192	7	RPL27A	0.088
8.88384e-187	0.831832	0.951	0.88	2.15673e-182	7	RPL13A	0.071
3.26871e-176	0.860693	0.61	0.399	7.93544e-172	7	REL	0.211
7.60865e-171	0.511661	0.734	0.421	1.84715e-166	7	CORO1A	0.313
4.53577e-166	0.786472	0.563	0.331	1.10115e-161	7	STK17A	0.232
2.7805e-165	0.790988	0.368	0.164	6.75023e-161	7	SWAP70	0.204
4.34393e-156	0.791857	0.402	0.188	1.05458e-151	7	RCSD1	0.214
5.3198e-156	0.808806	0.449	0.243	1.29149e-151	7	SNX2	0.206
1.94933e-141	0.529512	0.681	0.424	4.7324e-137	7	RAC2	0.257
5.23295e-136	0.582653	0.884	0.821	1.2704e-131	7	RPL31	0.063
6.05385e-136	0.632911	0.709	0.613	1.46969e-131	7	GLTSCR2	0.096
1.03013e-132	0.767081	0.451	0.265	2.50085e-128	7	TMEM243	0.186
1.04963e-132	0.766965	0.377	0.184	2.5482e-128	7	PPM1K	0.193
2.91301e-120	0.772308	0.414	0.219	7.07191e-116	7	IFI44L	0.195
4.97245e-120	0.691457	0.617	0.454	1.20716e-115	7	ISG20	0.163
7.87762e-120	0.58688	0.365	0.172	1.91245e-115	7	TCF4	0.193
8.64094e-117	0.714542	0.391	0.208	2.09776e-112	7	PTPN6	0.183
1.10587e-115	0.65488	0.407	0.219	2.68471e-111	7	TNFAIP8	0.188
2.74368e-115	0.570877	0.557	0.356	6.66083e-111	7	GPSM3	0.201
2.56946e-112	0.72359	0.763	0.677	6.23789e-108	7	RPL23	0.086
1.65686e-110	0.86368	0.462	0.297	4.02236e-106	7	CD55	0.165
2.94164e-110	0.857998	0.455	0.269	7.14141e-106	7	BIRC3	0.186
9.94572e-104	0.7646	0.745	0.636	2.41452e-99	7	RPS20	0.109
9.70886e-99	0.803038	0.5	0.354	2.35702e-94	7	SMCHD1	0.146
4.4019e-88	0.591182	0.547	0.403	1.06865e-83	7	STK4	0.144
1.06649e-84	0.58866	0.524	0.393	2.58911e-80	7	SP100	0.131
4.07412e-74	0.606438	0.568	0.464	9.89074e-70	7	EZR	0.104
1.82087e-63	0.528617	0.58	0.524	4.42053e-59	7	PNISR	0.056
2.52656e-58	0.676004	0.353	0.237	6.13373e-54	7	PARP14	0.116
2.83969e-57	0.645451	0.406	0.309	6.89391e-53	7	POLD4	0.097
3.20021e-57	0.535035	0.633	0.583	7.76914e-53	7	HERPUD1	0.05
4.96626e-51	0.525965	0.549	0.509	1.20566e-46	7	SF1	0.04
1.16523e-49	0.562179	0.481	0.395	2.82883e-45	7	ELF1	0.086
2.37166e-46	0.506372	0.401	0.318	5.75769e-42	7	SYPL1	0.083
3.28286e-45	0.504134	0.434	0.337	7.9698e-41	7	PDE4B	0.097
7.26326e-41	0.573754	0.359	0.271	1.7633e-36	7	FOXP1	0.088
7.40909e-37	0.524894	0.686	0.67	1.7987e-32	7	RPS17	0.016
1.46989e-29	0.508015	0.396	0.35	3.56845e-25	7	MYCBP2	0.046
1.4877e-29	0.575121	0.443	0.403	3.61169e-25	7	YPEL5	0.04
1.21e-26	0.535662	0.481	0.431	2.93751e-22	7	RPS10	0.05
0	2.06554	0.614	0.069	0	8	TNFRSF4	0.545
0	2.06095	0.682	0.017	0	8	FOXP3	0.665
0	1.93905	0.975	0.387	0	8	IL32	0.588
0	1.9188	0.888	0.222	0	8	LTB	0.666
0	1.59236	0.703	0.198	0	8	BATF	0.505
0	1.58675	0.554	0.068	0	8	TNFRSF18	0.486
0	1.46493	0.726	0.233	0	8	TNFRSF1B	0.493
0	1.46426	0.678	0.1	0	8	TIGIT	0.578
0	1.37216	0.755	0.194	0	8	CD27	0.561
0	1.35333	0.724	0.16	0	8	SPOCK2	0.564
0	1.34654	0.448	0.044	0	8	IL2RA	0.404
0	1.3057	0.713	0.286	0	8	DUSP4	0.427
0	1.28054	0.451	0.043	0	8	AC133644.2	0.408
0	1.27097	0.834	0.316	0	8	IL2RG	0.518
0	1.26082	0.831	0.221	0	8	CD2	0.61
0	1.25916	0.779	0.221	0	8	CD7	0.558
0	1.25761	0.591	0.158	0	8	PIM2	0.433
0	1.22087	0.573	0.121	0	8	SH2D2A	0.452
0	1.19724	0.485	0.049	0	8	CTLA4	0.436
0	1.1657	0.954	0.564	0	8	S100A4	0.39
0	1.15993	0.621	0.242	0	8	CARD16	0.379
0	1.15879	0.85	0.222	0	8	CD3D	0.628
0	1.15305	0.895	0.262	0	8	CD3E	0.633
0	1.13298	0.452	0.065	0	8	ICOS	0.387
0	1.11201	0.768	0.207	0	8	LCK	0.561
0	1.07219	0.883	0.416	0	8	RAC2	0.467
0	1.06921	0.571	0.166	0	8	GBP5	0.405
0	1.03482	0.823	0.36	0	8	RGS1	0.463
0	1.01197	0.626	0.163	0	8	LAT	0.463
0	1.00453	0.628	0.162	0	8	TRAC	0.466
0	1.00303	0.522	0.129	0	8	CXCR3	0.393
0	0.989828	0.521	0.128	0	8	FCMR	0.393
0	0.984489	0.935	0.619	0	8	ARHGDIB	0.316
0	0.980607	0.574	0.145	0	8	SKAP1	0.429
0	0.95101	0.376	0.1	0	8	TBC1D4	0.276
0	0.936542	0.425	0.114	0	8	TRBC1	0.311
0	0.93376	0.853	0.417	0	8	CORO1A	0.436
0	0.917454	0.629	0.189	0	8	TRBC2	0.44
0	0.899945	0.986	0.899	0	8	HLA-A	0.087
0	0.879534	0.972	0.81	0	8	BTG1	0.162
0	0.876087	0.696	0.292	0	8	CYTIP	0.404
0	0.859481	0.415	0.078	0	8	SIRPG	0.337
0	0.858949	0.827	0.403	0	8	PTPRC	0.424
0	0.838773	0.526	0.135	0	8	CD247	0.391
0	0.833873	0.471	0.13	0	8	SELL	0.341
0	0.827887	0.876	0.617	0	8	FXYD5	0.259
0	0.823035	0.352	0.053	0	8	SLAMF1	0.299
0	0.823017	0.59	0.161	0	8	CD3G	0.429
0	0.778485	0.453	0.12	0	8	SIT1	0.333
0	0.771901	0.364	0.074	0	8	CXCR6	0.29
0	0.762383	0.379	0.073	0	8	CD5	0.306
0	0.713034	0.84	0.365	0	8	CD52	0.475
0	0.646129	0.97	0.901	0	8	RPS26	0.069
0	0.64447	1	0.994	0	8	B2M	0.006
5.58779e-303	0.827396	0.788	0.408	1.35655e-298	8	LSP1	0.38
1.10487e-297	0.782858	0.587	0.217	2.6823e-293	8	RHOH	0.37
3.17597e-287	0.905599	0.749	0.412	7.71029e-283	8	LIMD2	0.337
5.85326e-287	0.678784	0.98	0.887	1.421e-282	8	HLA-B	0.093
4.53816e-283	1.03912	0.511	0.196	1.10173e-278	8	PMAIP1	0.315
8.18189e-280	0.801384	0.549	0.204	1.98632e-275	8	TRAF3IP3	0.345
9.67064e-280	0.690345	0.57	0.193	2.34774e-275	8	CST7	0.377
5.03827e-279	0.830804	0.426	0.135	1.22314e-274	8	PBXIP1	0.291
7.87369e-273	0.6487	0.951	0.801	1.9115e-268	8	HLA-E	0.15
2.90366e-257	0.587578	0.986	0.91	7.04922e-253	8	HLA-C	0.076
5.70291e-254	0.76778	0.561	0.222	1.3845e-249	8	LBH	0.339
3.11776e-251	0.596662	0.979	0.895	7.56899e-247	8	PFN1	0.084
6.59839e-250	0.657026	0.909	0.758	1.60189e-245	8	SARAF	0.151
1.0949e-247	0.797984	0.512	0.198	2.65808e-243	8	DOK2	0.314
8.37445e-246	0.856421	0.651	0.342	2.03307e-241	8	2023-09-06	0.309
5.10901e-241	0.909642	0.585	0.264	1.24031e-236	8	BIRC3	0.321
6.62776e-237	0.835784	0.603	0.293	1.60902e-232	8	STK17B	0.31
1.47916e-234	0.734374	0.691	0.365	3.59095e-230	8	GMFG	0.326
6.00973e-234	0.689324	0.445	0.154	1.45898e-229	8	RHOF	0.291
4.34701e-233	0.695524	0.573	0.235	1.05532e-228	8	ACAP1	0.338
1.39654e-232	0.724348	0.461	0.165	3.39037e-228	8	PTPN7	0.296
4.17223e-225	0.897341	0.712	0.438	1.01289e-220	8	UCP2	0.274
4.43043e-224	0.526621	0.996	0.974	1.07558e-219	8	ACTB	0.022
2.35897e-222	0.644526	0.49	0.183	5.72688e-218	8	2023-09-01	0.307
2.06042e-221	0.555523	0.765	0.408	5.00207e-217	8	CD37	0.357
6.12071e-221	0.841384	0.616	0.32	1.48593e-216	8	ARID5B	0.296
7.99931e-216	0.668396	0.466	0.17	1.94199e-211	8	TBC1D10C	0.296
2.46016e-205	0.51672	0.917	0.563	5.97252e-201	8	SRGN	0.354
1.70196e-198	0.717385	0.549	0.265	4.13186e-194	8	ICAM3	0.284
8.50566e-196	0.656654	0.718	0.399	2.06492e-191	8	TNFAIP3	0.319
4.10013e-195	0.707384	0.427	0.165	9.95388e-191	8	SELPLG	0.262
8.38553e-195	0.695651	0.629	0.334	2.03575e-190	8	HCLS1	0.295
7.79079e-191	0.692391	0.793	0.64	1.89137e-186	8	SOD1	0.153
1.13835e-190	0.738034	0.713	0.52	2.76357e-186	8	JAK1	0.193
1.86641e-190	0.711748	0.842	0.646	4.53108e-186	8	TSC22D3	0.196
6.30101e-190	0.733629	0.445	0.188	1.5297e-185	8	TMEM173	0.257
5.81884e-189	0.618618	0.696	0.354	1.41264e-184	8	FYB	0.342
4.50246e-188	0.70777	0.493	0.213	1.09306e-183	8	SAMSN1	0.28
4.61704e-186	0.762562	0.423	0.167	1.12088e-181	8	CCND2	0.256
5.64758e-183	0.718417	0.724	0.536	1.37106e-178	8	ARL6IP5	0.188
7.05521e-179	0.701514	0.427	0.175	1.71279e-174	8	PRDM1	0.252
3.52879e-176	0.774692	0.501	0.251	8.56685e-172	8	GBP2	0.25
1.12683e-169	0.63235	0.752	0.583	2.73562e-165	8	DAZAP2	0.169
8.204e-169	0.625353	0.409	0.156	1.99169e-164	8	CLEC2D	0.253
1.93552e-167	0.616701	0.646	0.355	4.69885e-163	8	EVL	0.291
1.49596e-161	0.581575	0.824	0.721	3.63175e-157	8	YWHAB	0.103
4.1844e-159	0.634092	0.38	0.148	1.01585e-154	8	GNG2	0.232
2.22973e-156	0.736775	0.68	0.452	5.41311e-152	8	ISG20	0.228
1.50722e-155	0.63973	0.483	0.231	3.65907e-151	8	APBB1IP	0.252
2.32661e-153	0.578532	0.779	0.569	5.6483e-149	8	PSMB9	0.21
3.77643e-152	0.799751	0.598	0.419	9.16803e-148	8	DNPH1	0.179
7.95781e-152	0.50579	0.865	0.787	1.93192e-147	8	CCNI	0.078
4.53361e-149	0.651408	0.641	0.382	1.10062e-144	8	CTSC	0.259
1.08749e-148	0.729243	0.401	0.183	2.64011e-144	8	TTC39C	0.218
1.54035e-145	0.615568	0.401	0.174	3.73951e-141	8	DEF6	0.227
2.67573e-140	0.609814	0.355	0.143	6.49588e-136	8	RORA	0.212
2.01564e-138	0.58407	0.709	0.581	4.89337e-134	8	UBE2D2	0.128
3.84533e-135	0.528327	0.379	0.158	9.3353e-131	8	ARHGAP9	0.221
7.52327e-135	0.622582	0.622	0.4	1.82643e-130	8	STK4	0.222
3.01531e-134	0.935972	0.549	0.38	7.32026e-130	8	CORO1B	0.169
4.3429e-134	0.553086	0.358	0.148	1.05433e-129	8	SASH3	0.21
5.00256e-132	0.562371	0.476	0.236	1.21447e-127	8	LCP2	0.24
5.56493e-131	0.572838	0.376	0.159	1.351e-126	8	PIK3IP1	0.217
1.37532e-126	0.523354	0.427	0.199	3.33886e-122	8	SLA	0.228
2.44154e-121	0.636763	0.578	0.377	5.92734e-117	8	RHOG	0.201
9.00509e-117	0.682673	0.504	0.286	2.18617e-112	8	SOCS1	0.218
2.68648e-116	0.538298	0.641	0.373	6.52196e-112	8	DUSP2	0.268
6.84546e-115	0.529982	0.389	0.182	1.66187e-110	8	PTTG1	0.207
3.66013e-114	0.638338	0.398	0.202	8.8857e-110	8	GATA3	0.196
3.21165e-113	0.565274	0.388	0.19	7.79693e-109	8	LPXN	0.198
2.47716e-112	0.544336	0.67	0.53	6.01381e-108	8	CALM3	0.14
5.93311e-109	0.612406	0.43	0.235	1.44038e-104	8	CSK	0.195
6.27983e-109	0.702558	0.415	0.231	1.52455e-104	8	SNX9	0.184
7.91969e-106	0.654733	0.559	0.358	1.92266e-101	8	CREM	0.201
1.82157e-103	0.584231	0.531	0.345	4.42222e-99	8	LEPROTL1	0.186
1.16973e-102	0.525199	0.511	0.295	2.83974e-98	8	CD53	0.216
7.03533e-101	0.669769	0.472	0.274	1.70797e-96	8	PHLDA1	0.198
2.19485e-100	0.621736	0.455	0.261	5.32843e-96	8	EPSTI1	0.194
5.59238e-100	0.611056	0.449	0.263	1.35766e-95	8	CDKN1B	0.186
5.41848e-99	0.666837	0.393	0.217	1.31545e-94	8	MIR4435-2HG	0.176
1.22421e-95	0.675612	0.367	0.198	2.97202e-91	8	PELI1	0.169
4.8426e-94	0.615128	0.443	0.271	1.17564e-89	8	USP15	0.172
8.93792e-94	0.598035	0.416	0.241	2.16986e-89	8	MAT2B	0.175
2.17967e-90	0.501598	0.637	0.518	5.29158e-86	8	PSMB8	0.119
9.4321e-90	0.505151	0.57	0.38	2.28983e-85	8	GYPC	0.19
2.59684e-88	0.625682	0.476	0.317	6.30435e-84	8	GLRX	0.159
5.39118e-88	0.607789	0.599	0.48	1.30882e-83	8	STAT3	0.119
3.00645e-82	0.532148	0.359	0.189	7.29875e-78	8	IL10RA	0.17
7.80279e-82	0.528415	0.56	0.411	1.89428e-77	8	TAP1	0.149
1.44978e-81	0.508916	0.442	0.272	3.51963e-77	8	SH3KBP1	0.17
3.56598e-81	0.600195	0.422	0.271	8.65713e-77	8	TNIP1	0.151
3.89727e-81	0.581526	0.368	0.196	9.4614e-77	8	ACP5	0.172
7.60005e-81	0.551595	0.574	0.438	1.84506e-76	8	RNF213	0.136
9.8428e-81	0.511725	0.483	0.321	2.38954e-76	8	OCIAD2	0.162
1.02285e-80	0.504408	0.589	0.468	2.48317e-76	8	ANXA11	0.121
6.70898e-79	0.531249	0.53	0.407	1.62874e-74	8	NDFIP1	0.123
1.20342e-74	0.506841	0.535	0.393	2.92153e-70	8	SP100	0.142
1.04043e-73	0.509808	0.519	0.389	2.52586e-69	8	TERF2IP	0.13
2.01005e-71	0.621562	0.41	0.269	4.8798e-67	8	BTG3	0.141
2.07107e-71	0.523685	0.415	0.264	5.02794e-67	8	TNFRSF14	0.151
4.24719e-70	0.614326	0.438	0.31	1.03109e-65	8	RHBDD2	0.128
1.11264e-64	0.553026	0.471	0.351	2.70116e-60	8	WHSC1L1	0.12
6.10019e-59	0.51365	0.473	0.365	1.48094e-54	8	MRPS6	0.108
1.54461e-53	0.500549	0.471	0.356	3.74984e-49	8	SMCHD1	0.115
5.07246e-52	0.553056	0.394	0.289	1.23144e-47	8	GRSF1	0.105
9.28206e-47	0.507443	0.414	0.285	2.25341e-42	8	MX1	0.129
3.04364e-38	0.54997	0.354	0.272	7.38903e-34	8	HTATIP2	0.082
0	2.85732	0.777	0.012	0	9	PLVAP	0.765
0	2.78533	0.424	0.005	0	9	ACKR1	0.419
0	2.77866	0.442	0.022	0	9	FABP4	0.42
0	2.53877	0.888	0.109	0	9	SPARCL1	0.779
0	2.42928	0.732	0.022	0	9	RAMP2	0.71
0	2.372	0.721	0.004	0	9	VWF	0.717
0	2.21953	0.803	0.134	0	9	A2M	0.669
0	2.19212	0.666	0.031	0	9	AQP1	0.635
0	2.17961	0.753	0.076	0	9	GNG11	0.677
0	2.08738	0.896	0.195	0	9	IGFBP7	0.701
0	2.02912	0.691	0.051	0	9	HSPG2	0.64
0	2.02014	0.736	0.113	0	9	PECAM1	0.623
0	1.98904	0.436	0.032	0	9	RBP7	0.404
0	1.97433	0.367	0.04	0	9	IGFBP3	0.327
0	1.95639	0.544	0.003	0	9	CLDN5	0.541
0	1.91582	0.705	0.133	0	9	ENG	0.572
0	1.87796	0.654	0.007	0	9	CLEC14A	0.647
0	1.8617	0.593	0.006	0	9	RAMP3	0.587
0	1.78476	0.666	0.002	0	9	ADGRL4	0.664
0	1.76168	0.593	0.076	0	9	HYAL2	0.517
0	1.75814	0.675	0.065	0	9	EGFL7	0.61
0	1.7416	0.636	0.018	0	9	ESAM	0.618
0	1.73456	0.494	0.122	0	9	PLPP1	0.372
0	1.72152	0.619	0.017	0	9	CD34	0.602
0	1.70074	0.716	0.175	0	9	CAV1	0.541
0	1.69163	0.586	0.079	0	9	ID1	0.507
0	1.68769	0.914	0.349	0	9	IFI27	0.565
0	1.68617	0.643	0.003	0	9	EMCN	0.64
0	1.62255	0.933	0.528	0	9	IFITM3	0.405
0	1.59214	0.535	0.053	0	9	COL4A1	0.482
0	1.59052	0.565	0.039	0	9	COL15A1	0.526
0	1.58224	0.739	0.232	0	9	ID3	0.507
0	1.55044	0.41	0.051	0	9	CD36	0.359
0	1.54611	0.784	0.165	0	9	SPARC	0.619
0	1.54087	0.638	0.205	0	9	NPDC1	0.433
0	1.5274	0.464	0.01	0	9	SDPR	0.454
0	1.52358	0.864	0.612	0	9	FKBP1A	0.252
0	1.51327	0.442	0.067	0	9	SLC9A3R2	0.375
0	1.49975	0.557	0.08	0	9	COL4A2	0.477
0	1.48565	0.568	0.081	0	9	SPRY1	0.487
0	1.43896	0.667	0.239	0	9	PDLIM1	0.428
0	1.42612	0.647	0.106	0	9	EPAS1	0.541
0	1.41978	0.481	0.016	0	9	FLT1	0.465
0	1.40749	0.82	0.278	0	9	CRIP2	0.542
0	1.40594	0.479	0.045	0	9	ADAMTS1	0.434
0	1.39794	0.835	0.436	0	9	CD59	0.399
0	1.36694	0.562	0.041	0	9	PALMD	0.521
0	1.3539	0.607	0.14	0	9	EMP1	0.467
0	1.35285	0.695	0.193	0	9	IGFBP4	0.502
0	1.32343	0.768	0.276	0	9	TM4SF1	0.492
0	1.31741	0.586	0.127	0	9	BCAM	0.459
0	1.31484	0.658	0.166	0	9	TCF4	0.492
0	1.30823	0.365	0.007	0	9	TSPAN7	0.358
0	1.30691	0.371	0.003	0	9	ECSCR.1	0.368
0	1.29436	0.491	0.014	0	9	CALCRL	0.477
0	1.28861	0.517	0.023	0	9	CYYR1	0.494
0	1.27456	0.576	0.078	0	9	CD93	0.498
0	1.27036	0.675	0.242	0	9	STOM	0.433
0	1.26373	0.502	0.001	0	9	CXorf36	0.501
0	1.25682	0.411	0.053	0	9	PODXL	0.358
0	1.24365	0.407	0.049	0	9	INSR	0.358
0	1.24278	0.643	0.146	0	9	PTRF	0.497
0	1.2403	0.577	0.13	0	9	ARHGAP29	0.447
0	1.23715	0.498	0.002	0	9	CDH5	0.496
0	1.22787	0.446	0.018	0	9	ADAMTS9	0.428
0	1.19461	0.611	0.181	0	9	MGST2	0.43
0	1.17889	0.439	0.048	0	9	TGM2	0.391
0	1.17119	0.702	0.106	0	9	RNASE1	0.596
0	1.1635	0.405	0.046	0	9	VWA1	0.359
0	1.15752	0.551	0.128	0	9	ICAM2	0.423
0	1.14131	0.605	0.197	0	9	TGFBR2	0.408
0	1.12918	0.589	0.193	0	9	SPTBN1	0.396
0	1.12334	0.403	0.08	0	9	PDK4	0.323
0	1.11497	0.51	0.109	0	9	PRKCDBP	0.401
0	1.10991	0.555	0.11	0	9	PRSS23	0.445
0	1.10567	0.445	0.003	0	9	MMRN2	0.442
0	1.08583	0.5	0.1	0	9	LMCD1	0.4
0	1.07982	0.494	0.03	0	9	S1PR1	0.464
0	1.079	0.494	0.126	0	9	MGLL	0.368
0	1.07787	0.391	0.015	0	9	CFI	0.376
0	1.07469	0.412	0.012	0	9	ADGRF5	0.4
0	1.07394	0.44	0.05	0	9	HEG1	0.39
0	1.0691	0.479	0.023	0	9	JAM2	0.456
0	1.04607	0.475	0.033	0	9	LDB2	0.442
0	1.02529	0.424	0.003	0	9	PTPRB	0.421
0	1.019	0.377	0.024	0	9	APOLD1	0.353
0	1.01765	0.409	0.014	0	9	NOTCH4	0.395
0	1.01723	0.418	0.093	0	9	C1orf54	0.325
0	1.00833	0.379	0.034	0	9	TM4SF18	0.345
0	0.995442	0.46	0.076	0	9	MTUS1	0.384
0	0.992546	0.414	0.013	0	9	IL3RA	0.401
0	0.990306	0.357	0.024	0	9	IL33	0.333
0	0.98254	0.374	0.023	0	9	FAM167B	0.351
0	0.971327	0.46	0.111	0	9	ITGA6	0.349
0	0.962183	0.546	0.138	0	9	NNMT	0.408
0	0.946794	0.401	0.028	0	9	NRN1	0.373
0	0.93883	0.353	0.001	0	9	KDR	0.352
0	0.929853	0.434	0.076	0	9	MALL	0.358
0	0.920884	0.377	0.029	0	9	SNCG	0.348
0	0.910853	0.363	0.023	0	9	TMEM255B	0.34
0	0.908956	0.39	0.002	0	9	TIE1	0.388
0	0.90862	0.457	0.106	0	9	LPAR6	0.351
0	0.907871	0.467	0.083	0	9	ELK3	0.384
0	0.901268	0.395	0.008	0	9	ADCY4	0.387
0	0.889439	0.372	0.038	0	9	MCAM	0.334
0	0.876211	0.392	0.057	0	9	MCTP1	0.335
0	0.848264	0.381	0.025	0	9	LIMS2	0.356
0	0.848065	0.442	0.086	0	9	NRP1	0.356
0	0.823903	0.363	0.068	0	9	CRIM1	0.295
0	0.823411	0.493	0.115	0	9	CAV2	0.378
0	0.820645	0.369	0.031	0	9	NOSTRIN	0.338
0	0.791491	0.418	0.088	0	9	TINAGL1	0.33
0	0.781579	0.365	0.002	0	9	ERG	0.363
0	0.779151	0.355	0.001	0	9	MYCT1	0.354
0	0.76594	0.399	0.052	0	9	TMEM204	0.347
0	0.729381	0.371	0.067	0	9	THBD	0.304
0	0.714131	0.352	0.029	0	9	ACVRL1	0.323
0	0.690957	0.42	0.088	0	9	RBPMS	0.332
0	0.684396	0.381	0.064	0	9	ITGA5	0.317
0	0.652682	0.358	0.046	0	9	DLC1	0.312
2.19986e-294	0.61028	0.363	0.077	5.3406e-290	9	TNFAIP1	0.286
1.40339e-281	0.669819	0.388	0.086	3.40702e-277	9	TSHZ2	0.302
2.49516e-278	0.72093	0.512	0.14	6.05751e-274	9	TIMP3	0.372
2.52223e-276	0.763002	0.392	0.094	6.12322e-272	9	BMPR2	0.298
4.73585e-273	0.685369	0.355	0.075	1.14972e-268	9	LAMA4	0.28
3.22325e-270	1.37374	0.551	0.199	7.82509e-266	9	PRCP	0.352
1.76439e-265	1.37001	0.691	0.308	4.2834e-261	9	SOCS3	0.383
2.92067e-258	0.930794	0.524	0.175	7.09051e-254	9	ETS2	0.349
7.46875e-257	0.821209	0.501	0.148	1.81319e-252	9	MEF2C	0.353
6.87284e-255	1.14992	0.664	0.31	1.66852e-250	9	APP	0.354
6.0313e-250	0.507548	0.368	0.083	1.46422e-245	9	COL18A1	0.285
6.75131e-241	0.864312	0.492	0.163	1.63902e-236	9	SWAP70	0.329
4.90745e-238	0.995078	0.696	0.326	1.19138e-233	9	VAMP5	0.37
4.3244e-237	0.748738	0.385	0.1	1.04983e-232	9	PLXND1	0.285
1.76815e-233	0.850555	0.914	0.755	4.29254e-229	9	VIM	0.159
6.81409e-231	0.835996	0.533	0.186	1.65426e-226	9	NFIB	0.347
7.00163e-231	0.745638	0.415	0.121	1.69979e-226	9	WWTR1	0.294
1.90715e-220	0.812516	0.437	0.13	4.62999e-216	9	NEDD9	0.307
4.10733e-216	1.33367	0.422	0.127	9.97136e-212	9	ADIRF	0.295
5.4682e-212	0.611543	0.36	0.094	1.32751e-207	9	MAST4	0.266
1.55886e-211	0.84889	0.59	0.244	3.78444e-207	9	SERPINH1	0.346
8.24834e-209	1.2469	0.684	0.368	2.00245e-204	9	GSN	0.316
2.72164e-204	0.787252	0.586	0.235	6.60732e-200	9	CNN3	0.351
6.01346e-202	0.613512	0.566	0.204	1.45989e-197	9	S100A16	0.362
8.02187e-201	0.963341	0.661	0.306	1.94747e-196	9	TSC22D1	0.355
1.44191e-199	0.982218	0.549	0.235	3.50052e-195	9	ADAM15	0.314
4.47042e-198	0.8718	0.423	0.141	1.08528e-193	9	PIK3R3	0.282
9.23452e-198	0.78437	0.554	0.2	2.24186e-193	9	GIMAP7	0.354
1.58699e-189	0.860054	0.528	0.199	3.85273e-185	9	KLF2	0.329
1.28028e-187	0.78274	0.446	0.15	3.10814e-183	9	NDRG1	0.296
2.6533e-186	0.561618	0.399	0.125	6.44142e-182	9	PPFIBP1	0.274
2.60177e-184	0.927225	0.627	0.33	6.31633e-180	9	RAB13	0.297
4.98632e-184	0.90132	0.373	0.113	1.21053e-179	9	RCAN1	0.26
5.94997e-184	0.863271	0.473	0.166	1.44447e-179	9	CYR61	0.307
2.11302e-181	0.76086	0.524	0.207	5.12977e-177	9	IL6ST	0.317
1.9117e-179	0.616042	0.404	0.133	4.64102e-175	9	UACA	0.271
4.17844e-179	0.92766	0.774	0.512	1.0144e-174	9	BST2	0.262
1.78254e-177	0.735283	0.82	0.546	4.32748e-173	9	HSPB1	0.274
1.97422e-175	0.815776	0.778	0.536	4.79281e-171	9	IFITM2	0.242
1.86514e-174	0.531818	0.365	0.102	4.52801e-170	9	ETS1	0.263
2.86272e-174	0.806904	0.522	0.23	6.94983e-170	9	PVRL2	0.292
7.92134e-172	0.637702	0.363	0.11	1.92306e-167	9	DUSP6	0.253
5.37258e-170	1.15971	0.771	0.484	1.3043e-165	9	HSPA1A	0.287
3.9868e-161	1.44266	0.377	0.13	9.67875e-157	9	CLU	0.247
1.49232e-158	0.708641	0.359	0.114	3.62291e-154	9	PLPP3	0.245
3.40424e-157	0.784648	0.486	0.199	8.26447e-153	9	RHOC	0.287
7.49411e-157	0.597599	0.46	0.176	1.81934e-152	9	PPIC	0.284
4.3656e-155	0.877142	0.498	0.21	1.05984e-150	9	KLF4	0.288
2.73185e-153	0.88638	0.874	0.815	6.63212e-149	9	SRP14	0.059
5.63327e-152	0.676081	0.432	0.166	1.36759e-147	9	ECE1	0.266
1.28823e-149	0.692569	0.845	0.697	3.12744e-145	9	ITM2B	0.148
2.26065e-149	0.644867	0.386	0.133	5.48818e-145	9	RALB	0.253
4.0743e-149	0.69893	0.553	0.225	9.89117e-145	9	ITM2A	0.328
1.38883e-147	0.566729	0.633	0.294	3.37166e-143	9	FCGRT	0.339
2.15265e-147	0.56973	0.425	0.165	5.22598e-143	9	LUZP1	0.26
4.2796e-144	0.545788	0.403	0.151	1.03896e-139	9	TJP1	0.252
1.12824e-143	0.597368	0.527	0.231	2.73902e-139	9	S100A13	0.296
7.26558e-141	0.847069	0.443	0.187	1.76386e-136	9	CD320	0.256
2.51383e-139	0.527503	0.374	0.132	6.10282e-135	9	TUBB6	0.242
2.24876e-138	0.545662	0.38	0.134	5.45931e-134	9	PLK2	0.246
8.58578e-138	0.769416	0.521	0.237	2.08437e-133	9	CD81	0.284
1.46265e-136	0.600683	0.38	0.139	3.55087e-132	9	PKIG	0.241
1.5069e-136	0.658828	0.499	0.223	3.65829e-132	9	RCN1	0.276
1.89797e-133	0.586772	0.376	0.139	4.6077e-129	9	CMIP	0.237
8.18614e-132	0.894521	0.443	0.186	1.98735e-127	9	HES1	0.257
1.34989e-131	0.689607	0.435	0.188	3.27713e-127	9	EHD4	0.247
1.13873e-128	0.796611	0.572	0.283	2.7645e-124	9	XIST	0.289
8.31393e-128	0.743742	0.504	0.249	2.01837e-123	9	RDX	0.255
9.90761e-128	0.805098	0.452	0.195	2.40527e-123	9	ICAM1	0.257
6.83439e-127	1.00368	0.704	0.571	1.65918e-122	9	SEPW1	0.133
4.75592e-124	0.721017	0.446	0.19	1.15459e-119	9	BAG3	0.256
1.6801e-121	0.887728	0.736	0.559	4.07877e-117	9	DNAJA1	0.177
2.99843e-121	0.62123	0.432	0.179	7.27928e-117	9	TSPAN4	0.253
6.81688e-120	0.566557	0.388	0.153	1.65493e-115	9	EFNA1	0.235
8.06127e-119	0.503152	0.419	0.177	1.95704e-114	9	SERPINB6	0.242
1.09459e-116	0.724408	0.485	0.229	2.65734e-112	9	CTNNB1	0.256
9.89503e-115	0.812933	0.881	0.766	2.40222e-110	9	UBB	0.115
2.54688e-111	0.590309	0.401	0.166	6.18307e-107	9	CDC42EP3	0.235
8.40078e-111	0.652254	0.561	0.309	2.03946e-106	9	LEPROT	0.252
1.54687e-106	0.654912	0.486	0.238	3.75533e-102	9	TSPAN13	0.248
2.50454e-106	0.750911	0.432	0.204	6.08028e-102	9	PNP	0.228
1.49751e-105	0.567571	0.419	0.186	3.6355e-101	9	BACE2	0.233
2.16336e-105	0.979031	0.545	0.329	5.25199e-101	9	DUSP23	0.216
3.54777e-104	0.55476	0.839	0.646	8.61293e-100	9	NEAT1	0.193
3.54806e-104	0.56609	0.389	0.163	8.61363e-100	9	NFIA	0.226
8.92152e-104	0.674833	0.703	0.476	2.16588e-99	9	LMNA	0.227
1.54887e-101	0.56508	0.459	0.221	3.76019e-97	9	TACC1	0.238
1.42113e-99	0.631198	0.476	0.253	3.45007e-95	9	SEC14L1	0.223
1.35691e-98	0.577505	0.366	0.156	3.29418e-94	9	PICALM	0.21
6.46537e-98	0.678634	0.602	0.39	1.5696e-93	9	CYB5R3	0.212
1.44577e-96	0.542728	0.855	0.806	3.50988e-92	9	HLA-E	0.049
4.58275e-93	0.847094	0.467	0.243	1.11255e-88	9	ARL4A	0.224
6.01024e-93	0.540248	0.434	0.216	1.45911e-88	9	PDLIM5	0.218
5.02302e-92	0.542454	0.358	0.155	1.21944e-87	9	UGCG	0.203
5.51868e-92	0.637543	0.416	0.206	1.33977e-87	9	CLIC4	0.21
1.90944e-91	0.731913	0.546	0.322	4.63554e-87	9	YBX3	0.224
9.1409e-91	0.647109	0.385	0.172	2.21914e-86	9	FSCN1	0.213
2.89288e-90	0.680457	0.572	0.338	7.02303e-86	9	TNFSF10	0.234
3.62387e-90	0.523751	0.498	0.254	8.79766e-86	9	SYNE2	0.244
1.73375e-87	0.786599	0.611	0.384	4.20902e-83	9	HSPA1B	0.227
6.0199e-87	0.805536	0.694	0.501	1.46145e-82	9	SEC62	0.193
3.76687e-85	0.545357	0.815	0.742	9.14483e-81	9	DDX5	0.073
5.62468e-85	0.663385	0.661	0.516	1.3655e-80	9	CDC37	0.145
7.5981e-85	0.586237	0.596	0.377	1.84459e-80	9	CD151	0.219
9.97352e-85	0.590399	0.423	0.214	2.42127e-80	9	SH3BP5	0.209
2.7971e-84	0.63348	0.61	0.392	6.79051e-80	9	SDCBP	0.218
1.51902e-82	0.638362	0.561	0.337	3.68772e-78	9	EGR1	0.224
2.75976e-80	0.635979	0.549	0.339	6.69986e-76	9	GNAI2	0.21
3.83616e-80	0.560269	0.722	0.515	9.31304e-76	9	LAPTM4A	0.207
3.02547e-79	0.52581	0.854	0.852	7.34493e-75	9	UBC	0.002
6.58495e-79	0.55337	0.664	0.481	1.59863e-74	9	ITGB1	0.183
8.64478e-79	0.502684	0.841	0.775	2.09869e-74	9	MYL12A	0.066
1.41003e-78	0.597772	0.484	0.286	3.42312e-74	9	PEA15	0.198
1.44624e-78	0.531332	0.799	0.729	3.51104e-74	9	MYL12B	0.07
2.63888e-77	0.643692	0.568	0.386	6.40641e-73	9	RAB11A	0.182
5.4766e-76	0.69433	0.517	0.313	1.32955e-71	9	ATP1A1	0.204
1.47541e-75	0.527974	0.42	0.227	3.58186e-71	9	FEZ2	0.193
1.57189e-75	0.558388	0.531	0.31	3.81607e-71	9	PLSCR1	0.221
4.77765e-75	0.630181	0.553	0.348	1.15987e-70	9	LAP3	0.205
1.52358e-72	0.570168	0.56	0.352	3.6988e-68	9	MSN	0.208
4.79179e-72	0.521615	0.435	0.241	1.1633e-67	9	CTNNA1	0.194
1.88016e-68	0.55155	0.423	0.233	4.56446e-64	9	MIDN	0.19
3.7891e-68	0.504619	0.537	0.306	9.1988e-64	9	SLC2A3	0.231
1.26456e-67	0.50204	0.369	0.184	3.06998e-63	9	WBP5	0.185
5.03029e-66	0.529226	0.559	0.362	1.2212e-61	9	DDX3X	0.197
7.05664e-64	0.746854	0.575	0.45	1.71314e-59	9	CCDC85B	0.125
1.51983e-63	0.765032	0.646	0.499	3.68968e-59	9	IFITM1	0.147
2.10154e-63	0.548693	0.525	0.353	5.1019e-59	9	NAA38	0.172
2.20552e-62	0.543242	0.544	0.343	5.35435e-58	9	APLP2	0.201
9.98939e-62	0.599197	0.545	0.327	2.42512e-57	9	CD9	0.218
1.06899e-61	0.513374	0.42	0.222	2.59519e-57	9	IFI44L	0.198
9.6242e-60	0.530272	0.621	0.449	2.33647e-55	9	MYH9	0.172
2.69573e-59	0.534897	0.53	0.349	6.54443e-55	9	PTTG1IP	0.181
1.58625e-58	0.771532	0.553	0.376	3.85093e-54	9	CDKN1A	0.177
5.42038e-58	0.51893	0.393	0.219	1.31591e-53	9	PON2	0.174
1.11435e-52	0.507132	0.645	0.498	2.70532e-48	9	MGST3	0.147
2.42882e-52	0.638195	0.719	0.612	5.89644e-48	9	POMP	0.107
5.02686e-50	0.619365	0.518	0.363	1.22037e-45	9	MRPL33	0.155
1.76483e-48	0.531995	0.485	0.33	4.28448e-44	9	SERTAD1	0.155
4.04204e-48	0.504419	0.419	0.257	9.81287e-44	9	RSU1	0.162
4.21599e-48	0.729873	0.478	0.315	1.02352e-43	9	HNRNPH1	0.163
4.49384e-48	0.506729	0.611	0.482	1.09097e-43	9	GABARAPL2	0.129
2.28583e-46	0.547665	0.37	0.211	5.54932e-42	9	SGK1	0.159
5.10437e-44	0.562648	0.371	0.227	1.23919e-39	9	NCOA7	0.144
1.29812e-41	0.512006	0.517	0.358	3.15144e-37	9	CAPZA2	0.159
1.17187e-40	0.566174	0.383	0.25	2.84496e-36	9	MRPL17	0.133
1.75012e-38	0.628413	0.71	0.613	4.24876e-34	9	ATP5J	0.097
1.65231e-36	0.649888	0.392	0.257	4.01131e-32	9	WARS	0.135
1.4104e-32	0.504582	0.609	0.495	3.42403e-28	9	HSPA5	0.114
8.97415e-25	0.596028	0.452	0.324	2.17866e-20	9	OCIAD2	0.128
8.20646e-23	0.8968	0.428	0.323	1.99228e-18	9	RGCC	0.105
1.74275e-21	0.543871	0.517	0.432	4.23088e-17	9	NDUFA12	0.085
0	3.36071	0.824	0.154	0	10	ACTA2	0.67
0	2.99146	0.615	0.016	0	10	RGS5	0.599
0	2.93714	0.772	0.102	0	10	TAGLN	0.67
0	2.86396	0.885	0.196	0	10	IGFBP7	0.689
0	2.66447	0.838	0.128	0	10	MYL9	0.71
0	2.53754	0.671	0.044	0	10	NDUFA4L2	0.627
0	2.51269	0.689	0.119	0	10	ADIRF	0.57
0	2.42267	0.871	0.11	0	10	SPARCL1	0.761
0	2.20662	0.832	0.249	0	10	CALD1	0.583
0	2.09008	0.604	0.075	0	10	COL18A1	0.529
0	2.0727	0.55	0.072	0	10	SOD3	0.478
0	2.05629	0.7	0.155	0	10	TPM2	0.545
0	1.90466	0.516	0.054	0	10	MYLK	0.462
0	1.88432	0.499	0.074	0	10	PTP4A3	0.425
0	1.83367	0.796	0.164	0	10	SPARC	0.632
0	1.81972	0.609	0.08	0	10	LHFP	0.529
0	1.71389	0.397	0.027	0	10	C11orf96	0.37
0	1.71385	0.545	0.08	0	10	COL4A2	0.465
0	1.65623	0.488	0.019	0	10	PPP1R14A	0.469
0	1.61086	0.666	0.172	0	10	MFGE8	0.494
0	1.60547	0.545	0.072	0	10	CPE	0.473
0	1.60289	0.579	0.089	0	10	BGN	0.49
0	1.60147	0.933	0.528	0	10	IFITM3	0.405
0	1.59257	0.742	0.324	0	10	TPM1	0.418
0	1.57898	0.434	0.056	0	10	COL4A1	0.378
0	1.57549	0.665	0.139	0	10	A2M	0.526
0	1.5651	0.515	0.085	0	10	TINAGL1	0.43
0	1.56075	0.406	0.068	0	10	THY1	0.338
0	1.53443	0.467	0.088	0	10	RGS16	0.379
0	1.53219	0.493	0.078	0	10	NOTCH3	0.415
0	1.52865	0.449	0.046	0	10	FRZB	0.403
0	1.52417	0.481	0.034	0	10	MCAM	0.447
0	1.51665	0.675	0.217	0	10	SERPING1	0.458
0	1.46438	0.455	0.041	0	10	PLAC9	0.414
0	1.45749	0.443	0.037	0	10	2023-09-04	0.406
0	1.45551	0.653	0.177	0	10	CAV1	0.476
0	1.41531	0.459	0.045	0	10	PDGFRB	0.414
0	1.40919	0.513	0.109	0	10	PRKCDBP	0.404
0	1.36287	0.382	0.012	0	10	GJA4	0.37
0	1.35147	0.514	0.099	0	10	MAP1B	0.415
0	1.30847	0.544	0.118	0	10	SERPINF1	0.426
0	1.30672	0.425	0.08	0	10	FILIP1L	0.345
0	1.27951	0.488	0.088	0	10	PCOLCE	0.4
0	1.27074	0.44	0.083	0	10	NR2F2	0.357
0	1.24372	0.549	0.139	0	10	TIMP3	0.41
0	1.23198	0.368	0.026	0	10	PGF	0.342
0	1.22823	0.386	0.077	0	10	TFPI	0.309
0	1.2212	0.364	0.048	0	10	ADAMTS1	0.316
0	1.20328	0.526	0.112	0	10	COL6A2	0.414
0	1.20214	0.444	0.115	0	10	EPS8	0.329
0	1.17268	0.384	0.057	0	10	CRISPLD2	0.327
0	1.14395	0.521	0.15	0	10	PTRF	0.371
0	1.12655	0.45	0.067	0	10	TGFB1I1	0.383
0	1.06316	0.375	0.04	0	10	DKK3	0.335
0	0.975816	0.356	0.058	0	10	EHD2	0.298
0	0.920669	0.538	0.117	0	10	COL1A2	0.421
0	0.873833	0.368	0.06	0	10	PRRX1	0.308
0	0.785398	0.455	0.1	0	10	COL3A1	0.355
9.71216e-293	1.74622	0.741	0.373	2.35782e-288	10	TIMP1	0.368
4.75497e-288	1.23654	0.587	0.196	1.15436e-283	10	IGFBP4	0.391
8.41299e-288	1.23857	0.353	0.072	2.04242e-283	10	RASD1	0.281
1.44352e-271	1.42435	0.368	0.087	3.50444e-267	10	GPX3	0.281
6.95185e-266	1.11361	0.407	0.102	1.6877e-261	10	C1R	0.305
7.37409e-262	1.17688	0.479	0.14	1.79021e-257	10	NNMT	0.339
1.53276e-258	1.11647	0.416	0.114	3.72109e-254	10	EPAS1	0.302
1.58283e-245	0.981645	0.4	0.11	3.84262e-241	10	AC013461.1	0.29
3.08205e-244	0.836449	0.365	0.09	7.4823e-240	10	RBPMS	0.275
1.75766e-241	1.05305	0.365	0.094	4.26707e-237	10	MYO1B	0.271
1.78227e-234	1.11317	0.411	0.114	4.32681e-230	10	GEM	0.297
7.17957e-216	1.14931	0.562	0.236	1.74298e-211	10	CNN3	0.326
2.58498e-207	0.872193	0.399	0.11	6.27556e-203	10	COL6A1	0.289
7.49127e-205	0.976049	0.387	0.121	1.81866e-200	10	PTK2	0.266
2.05073e-200	1.33991	0.555	0.238	4.97855e-196	10	ID3	0.317
3.04865e-200	0.625113	0.44	0.135	7.40121e-196	10	COL1A1	0.305
1.46776e-196	1.11176	0.439	0.15	3.56327e-192	10	MEF2C	0.289
3.39998e-195	0.941755	0.391	0.118	8.25413e-191	10	CAV2	0.273
1.52333e-186	1.08365	0.415	0.131	3.69818e-182	10	CRYAB	0.284
2.8397e-182	0.879883	0.422	0.137	6.89393e-178	10	C1S	0.285
1.04987e-179	0.764536	0.829	0.529	2.54877e-175	10	LGALS1	0.3
5.19904e-178	1.29721	0.74	0.495	1.26217e-173	10	DSTN	0.245
6.80481e-172	1.29984	0.439	0.158	1.652e-167	10	IGFBP5	0.281
3.76902e-167	1.09903	0.633	0.366	9.15005e-163	10	SELM	0.267
5.23437e-157	1.01392	0.359	0.117	1.27075e-152	10	PRSS23	0.242
1.84747e-153	0.857406	0.364	0.127	4.48511e-149	10	ISYNA1	0.237
4.01214e-151	0.66681	0.875	0.757	9.74027e-147	10	VIM	0.118
4.95224e-150	0.926618	0.608	0.285	1.20226e-145	10	CRIP2	0.323
7.18489e-150	1.23912	0.594	0.336	1.74428e-145	10	EGR1	0.258
6.15832e-147	0.977279	0.367	0.13	1.49506e-142	10	CSRP2	0.237
1.63167e-141	0.823697	0.792	0.612	3.9612e-137	10	CD63	0.18
9.21432e-139	1.38684	0.379	0.135	2.23696e-134	10	CCL2	0.244
9.44369e-137	0.825104	0.843	0.74	2.29264e-132	10	FOS	0.103
7.46968e-134	0.743699	0.623	0.37	1.81341e-129	10	GSN	0.253
2.50085e-130	0.982743	0.669	0.442	6.07132e-126	10	CD59	0.227
8.25059e-130	0.969288	0.496	0.247	2.00299e-125	10	SERPINH1	0.249
2.23677e-128	1.16384	0.41	0.168	5.43022e-124	10	CYR61	0.242
9.98059e-126	0.602234	0.874	0.894	2.42299e-121	10	MYL6	-0.02
4.07871e-123	0.979987	0.656	0.481	9.90188e-119	10	ITGB1	0.175
6.62626e-120	0.803533	0.485	0.245	1.60866e-115	10	PDLIM1	0.24
1.10495e-117	1.07298	0.507	0.275	2.6825e-113	10	PHLDA1	0.232
4.94466e-117	0.879152	0.698	0.516	1.20042e-112	10	LAPTM4A	0.182
2.58992e-116	1.065	0.68	0.536	6.28755e-112	10	2023-09-07	0.144
7.37598e-116	1.03925	0.412	0.18	1.79067e-111	10	MT1E	0.232
8.82118e-114	1.24624	0.737	0.594	2.14152e-109	10	MT2A	0.143
5.52563e-110	0.828242	0.671	0.477	1.34146e-105	10	LMNA	0.194
1.07754e-109	0.670996	0.393	0.161	2.61595e-105	10	FN1	0.232
1.69085e-109	1.20351	0.685	0.486	4.10488e-105	10	HSPA1A	0.199
2.40191e-103	0.814046	0.818	0.749	5.83111e-99	10	CALM2	0.069
2.68262e-102	1.04611	0.535	0.311	6.51259e-98	10	TSC22D1	0.224
8.84211e-102	0.901833	0.82	0.768	2.1466e-97	10	UBB	0.052
2.25809e-100	0.754257	0.363	0.161	5.48196e-96	10	PALLD	0.202
1.17198e-99	0.53047	0.997	0.979	2.84522e-95	10	MALAT1	0.018
2.52842e-98	0.787669	0.721	0.549	6.13826e-94	10	HSPB1	0.172
2.48848e-93	0.889778	0.456	0.249	6.04129e-89	10	STOM	0.207
8.44072e-92	0.593998	0.391	0.174	2.04915e-87	10	TCF4	0.217
7.4464e-91	0.83834	0.8	0.748	1.80776e-86	10	JUN	0.052
2.80846e-89	0.958111	0.492	0.29	6.8181e-85	10	LGALS3BP	0.202
7.5678e-88	0.75139	0.455	0.23	1.83723e-83	10	LBH	0.225
8.62423e-81	0.931686	0.397	0.22	2.0937e-76	10	OAZ2	0.177
1.73622e-80	0.75232	0.365	0.171	4.21503e-76	10	TGFBI	0.194
3.32438e-80	0.504426	0.601	0.359	8.07061e-76	10	IFI27	0.242
1.60082e-78	0.668825	0.862	0.829	3.88632e-74	10	JUNB	0.033
6.13995e-78	0.810958	0.551	0.378	1.4906e-73	10	CD151	0.173
3.66803e-77	0.842135	0.622	0.499	8.90487e-73	10	MGST3	0.123
7.14342e-75	0.740643	0.465	0.276	1.73421e-70	10	MYADM	0.189
2.44708e-73	0.582582	0.935	0.952	5.94078e-69	10	H3F3B	-0.017
1.61341e-68	0.991805	0.417	0.239	3.91687e-64	10	MYC	0.178
2.66793e-68	0.925588	0.531	0.393	6.47692e-64	10	CYB5R3	0.138
1.18277e-67	0.771902	0.423	0.258	2.87141e-63	10	LPP	0.165
1.87363e-63	0.639217	0.651	0.54	4.54862e-59	10	IFITM2	0.111
3.35337e-63	0.957861	0.574	0.425	8.14098e-59	10	GADD45B	0.149
1.14887e-62	0.678582	0.425	0.248	2.78912e-58	10	MAGED2	0.177
6.75455e-62	0.735407	0.484	0.311	1.6398e-57	10	FLNA	0.173
9.68555e-62	0.827267	0.424	0.267	2.35136e-57	10	ACTN1	0.157
1.92034e-61	0.702505	0.481	0.325	4.662e-57	10	PPP1R12A	0.156
9.63431e-58	0.834133	0.483	0.315	2.33892e-53	10	SOCS3	0.168
1.45479e-52	1.10272	0.468	0.346	3.53181e-48	10	CSRP1	0.122
2.89216e-51	0.687041	0.409	0.268	7.0213e-47	10	CYSTM1	0.141
[truncated: 272 more rows]
