# Supplementary material for: Single-cell ligand–receptor profiling reveals an immunotherapy-responsive subtype and prognostic signature in triple-negative breast cancer
Source: Front Immunol. 2025 Jun 10;16:1590951. doi: 10.3389/fimmu.2025.1590951 (PMC12185476; doi:10.3389/fimmu.2025.1590951)
Supplement: Supplementary file 8 [file Table4.xlsx]

## Sheet: Sheet4
Table S4. Significantly different receptor-ligand pairs among distinct cell types
id_cp_interaction	interacting_pair	partner_a	partner_b	gene_a	gene_b	secreted	receptor_a	receptor_b	annotation_strategy	is_integrin	rank	B cells|B cells	B cells|CD4 T cell	B cells|CD8 T cell	B cells|Fibroblast	B cells|Macrophage	B cells|Plasma cell	B cells|T cell	B cells|endothelial cell	B cells|epithelial cells	B cells|proliferating cells	CD4 T cell|B cells	CD4 T cell|CD4 T cell	CD4 T cell|CD8 T cell	CD4 T cell|Fibroblast	CD4 T cell|Macrophage	CD4 T cell|Plasma cell	CD4 T cell|T cell	CD4 T cell|endothelial cell	CD4 T cell|epithelial cells	CD4 T cell|proliferating cells	CD8 T cell|B cells	CD8 T cell|CD4 T cell	CD8 T cell|CD8 T cell	CD8 T cell|Fibroblast	CD8 T cell|Macrophage	CD8 T cell|Plasma cell	CD8 T cell|T cell	CD8 T cell|endothelial cell	CD8 T cell|epithelial cells	CD8 T cell|proliferating cells	Fibroblast|B cells	Fibroblast|CD4 T cell	Fibroblast|CD8 T cell	Fibroblast|Fibroblast	Fibroblast|Macrophage	Fibroblast|Plasma cell	Fibroblast|T cell	Fibroblast|endothelial cell
CPI-SC03446A95E	FCER2_aXb2 complex	simple:P06734	complex:aXb2 complex	FCER2		TRUE	TRUE	FALSE	curated	TRUE	0.01					0.458
CPI-SS041751A4D	CCR1_CCL18	simple:P32246	simple:P55774	CCR1	CCL18	TRUE	TRUE	FALSE	guidetopharmacology.org	FALSE	0.01
CPI-SS0F972435E	FLT4_VEGFC	simple:P35916	simple:P49767	FLT4	VEGFC	TRUE	TRUE	FALSE	curated	FALSE	0.01
CPI-SS087E0E3FB	EFNB2_EPHA4	simple:P52799	simple:P54764	EFNB2	EPHA4	FALSE	TRUE	TRUE	curated	FALSE	0.01
CPI-SS067BA9202	LAIR1_LILRB4	simple:Q6GTX8	simple:Q8NHJ6	LAIR1	LILRB4	FALSE	TRUE	TRUE	curated	FALSE	0.01
CPI-SS0273C9AED	KDR_VEGFC	simple:P35968	simple:P49767	KDR	VEGFC	TRUE	TRUE	FALSE	curated	FALSE	0.01
CPI-SC0077CEB82	TGFB3_TGFbeta receptor2	simple:P10600	complex:TGFbeta receptor2	TGFB3		TRUE	FALSE	TRUE	curated	FALSE	0.01																																		0.222
CPI-SS0B89DD8C1	TNFSF13_TNFRSF17	simple:O75888	simple:Q02223	TNFSF13	TNFRSF17	TRUE	FALSE	TRUE	curated	FALSE	0.01
CPI-SS05A26A1DE	PDGFB_PDGFRB	simple:P01127	simple:P09619	PDGFB	PDGFRB	TRUE	FALSE	TRUE	curated	FALSE	0.01
CPI-CS0E661878B	LIFR_OSM	complex:LIFR	simple:P13725		OSM	TRUE	TRUE	FALSE	curated	FALSE	0.01
CPI-SS0DC2A6D35	IL6_HRH1	simple:P05231	simple:P35367	IL6	HRH1	TRUE	FALSE	TRUE	IMEx,InnateDB-All,IntAct	FALSE	0.01
CPI-SS0EAB03260	CD1D_LILRB2	simple:P15813	simple:Q8N423	CD1D	LILRB2	FALSE	FALSE	TRUE	curated	FALSE	0.01
CPI-SS00D153A8A	NOTCH4_DLL4	simple:Q99466	simple:Q9NR61	NOTCH4	DLL4	FALSE	TRUE	FALSE	curated	FALSE	0.01
CPI-SS0DCA69916	TNFRSF13B_TNFSF13	simple:O14836	simple:O75888	TNFRSF13B	TNFSF13	TRUE	TRUE	FALSE	curated	FALSE	0.01					0.674
CPI-SS059CC19A3	CCR1_CCL14	simple:P32246	simple:Q16627	CCR1	CCL14	TRUE	TRUE	FALSE	curated	FALSE	0.01
CPI-SS0EF0750A7	HLA-DRB1_OGN	simple:HLADRB1	simple:P20774	HLA-DRB1	OGN	TRUE	TRUE	FALSE	InnateDB-All	FALSE	0.01
CPI-SS0C98C08DA	CCR2_CCL13	simple:P41597	simple:Q99616	CCR2	CCL13	TRUE	TRUE	FALSE	curated	FALSE	0.01
CPI-SS03188FD02	CCR8_CCL18	simple:P51685	simple:P55774	CCR8	CCL18	TRUE	TRUE	FALSE	curated	FALSE	0.01															1.024
CPI-SS001BF66E8	CEACAM6_CEACAM6	simple:P40199	simple:P40199	CEACAM6	CEACAM6	FALSE	FALSE	FALSE	curated	FALSE	0.01
CPI-SS0C6448B94	IL1B_ADRB2	simple:P01584	simple:P07550	IL1B	ADRB2	TRUE	FALSE	TRUE	I2D	FALSE	0.01
CPI-SS0FEEB187C	PDGFB_PDGFRA	simple:P01127	simple:P16234	PDGFB	PDGFRA	TRUE	FALSE	TRUE	curated	FALSE	0.01
CPI-SS0FB5FE587	DLL1_NOTCH4	simple:O00548	simple:Q99466	DLL1	NOTCH4	FALSE	FALSE	TRUE	curated	FALSE	0.01
CPI-SC0C3E2D267	F10_aMb2 complex	simple:P00742	complex:aMb2 complex	F10		TRUE	FALSE	FALSE	curated	TRUE	0.01																																			0.28
CPI-SC07312BD5C	FCER2_aMb2 complex	simple:P06734	complex:aMb2 complex	FCER2		TRUE	TRUE	FALSE	curated	TRUE	0.01					0.395
CPI-SS072B19293	HLA-DPA1_GAL	simple:HLADPA1	simple:P22466	HLA-DPA1	GAL	TRUE	TRUE	FALSE	InnateDB-All	FALSE	0.01
CPI-SS0C2561156	WNT2_FZD4	simple:P09544	simple:Q9ULV1	WNT2	FZD4	TRUE	FALSE	TRUE	curated	FALSE	0.01																																						0.532
CPI-SS04297753E	SPP1_CCR8	simple:P10451	simple:P51685	SPP1	CCR8	TRUE	FALSE	TRUE	IMEx,MINT	FALSE	0.01
CPI-SS0FC42EC80	EREG_ERBB4	simple:O14944	simple:Q15303	EREG	ERBB4	TRUE	FALSE	TRUE	curated	FALSE	0.01
CPI-SS0B887F7AC	CCR1_CCL13	simple:P32246	simple:Q99616	CCR1	CCL13	TRUE	TRUE	FALSE	guidetopharmacology.org	FALSE	0.01
CPI-SC033E22B14	PDGFB_PDGFR complex	simple:P01127	complex:PDGFR complex	PDGFB		TRUE	FALSE	TRUE	curated	FALSE	0.01
CPI-SS0DFA98A14	CSF1R_IL34	simple:P07333	simple:Q6ZMJ4	CSF1R	IL34	TRUE	TRUE	FALSE	curated	FALSE	0.01
CPI-SS0889E281D	CADM1_CADM1	simple:Q9BY67	simple:Q9BY67	CADM1	CADM1	FALSE	FALSE	FALSE	curated	FALSE	0.01
CPI-SS0C9696AAA	CRTAM_CADM1	simple:O95727	simple:Q9BY67	CRTAM	CADM1	FALSE	FALSE	FALSE	curated	FALSE	0.01																										0.387
CPI-SC056BF6CBB	TNC_a9b1 complex	simple:P24821	complex:a9b1 complex	TNC		TRUE	FALSE	FALSE	curated	TRUE	0.01																																						0.357
CPI-SS0B9E8C0DE	EPHB2_EFNB2	simple:P29323	simple:P52799	EPHB2	EFNB2	FALSE	TRUE	TRUE	curated	FALSE	0.01
CPI-SC01AB9BED7	SPP1_a9b1 complex	simple:P10451	complex:a9b1 complex	SPP1		TRUE	FALSE	FALSE	curated	TRUE	0.01
CPI-SS05FEE05CB	NOTCH4_JAG2	simple:Q99466	simple:Q9Y219	NOTCH4	JAG2	FALSE	TRUE	FALSE	curated	FALSE	0.01
CPI-SS07D56EB05	CMKLR1_RARRES2	simple:Q99788	simple:Q99969	CMKLR1	RARRES2	TRUE	TRUE	FALSE	guidetopharmacology.org	FALSE	0.01
CPI-CS077F1340A	FLT1 complex_VEGFB	complex:FLT1 complex	simple:P49765		VEGFB	TRUE	TRUE	FALSE	curated	FALSE	0.02
CPI-SS0D37C7C70	DLK1_NOTCH4	simple:P80370	simple:Q99466	DLK1	NOTCH4	FALSE	FALSE	TRUE	curated	FALSE	0.02																																						0.86
CPI-SS0BAB460FF	ANGPT2_TEK	simple:O15123	simple:Q02763	ANGPT2	TEK	TRUE	FALSE	TRUE	curated	FALSE	0.02																																						0.277
CPI-SS0E61DB5DF	FLT1_PGF	simple:P17948	simple:P49763	FLT1	PGF	TRUE	TRUE	FALSE	curated	FALSE	0.02
CPI-SS0E4DE8215	WNT2_FZD1	simple:P09544	simple:Q9UP38	WNT2	FZD1	TRUE	FALSE	TRUE	I2D	FALSE	0.02
CPI-SS098425155	ADRB2_VEGFB	simple:P07550	simple:P49765	ADRB2	VEGFB	TRUE	TRUE	FALSE	InnateDB-All	FALSE	0.02
CPI-SS012B7C21D	NOTCH1_DLL4	simple:P46531	simple:Q9NR61	NOTCH1	DLL4	FALSE	TRUE	FALSE	curated	FALSE	0.02
CPI-SS064C772FE	CCR10_CCL28	simple:P46092	simple:Q9NRJ3	CCR10	CCL28	TRUE	TRUE	FALSE	guidetopharmacology.org	FALSE	0.02
CPI-SS059EEFDC6	MIF_TNFRSF10D	simple:P14174	simple:Q9UBN6	MIF	TNFRSF10D	TRUE	FALSE	TRUE	I2D,IntAct	FALSE	0.02
CPI-SS01946BE5C	C5AR1_RPS19	simple:P21730	simple:P39019	C5AR1	RPS19	FALSE	TRUE	FALSE	guidetopharmacology.org	FALSE	0.02
CPI-SS08C3D27F7	NOTCH1_JAG2	simple:P46531	simple:Q9Y219	NOTCH1	JAG2	FALSE	TRUE	FALSE	curated	FALSE	0.02
CPI-SS06ABF2F5A	SELP_CD24	simple:P16109	simple:P25063	SELP	CD24	FALSE	FALSE	FALSE	curated	FALSE	0.02
CPI-SC0C6B54D7A	THY1_aXb2 complex	simple:P04216	complex:aXb2 complex	THY1		FALSE	FALSE	FALSE	curated	TRUE	0.02																																			2.515
CPI-SS0D954EA1C	PDGFRB_PDGFD	simple:P09619	simple:Q9GZP0	PDGFRB	PDGFD	TRUE	TRUE	FALSE	curated	FALSE	0.02																																		0.827				0.773
CPI-CS0BAF97962	PDGFR complex_PDGFD	complex:PDGFR complex	simple:Q9GZP0		PDGFD	TRUE	TRUE	FALSE	curated	FALSE	0.02																																		0.435				0.381
CPI-SS015E1E2C6	SELP_CD34	simple:P16109	simple:P28906	SELP	CD34	FALSE	FALSE	FALSE	curated	FALSE	0.02
CPI-SS0E5AF12B6	NOTCH1_NOV	simple:P46531	simple:P48745	NOTCH1	NOV	TRUE	TRUE	FALSE	I2D,InnateDB-All	FALSE	0.02
CPI-SS07327E587	CD28_CD80	simple:P10747	simple:P33681	CD28	CD80	FALSE	FALSE	TRUE	curated	FALSE	0.02															0.271
CPI-SS0947A8549	FLT1_VEGFB	simple:P17948	simple:P49765	FLT1	VEGFB	TRUE	TRUE	FALSE	curated	FALSE	0.02
CPI-SS0111AAD26	EPHB2_EFNB1	simple:P29323	simple:P98172	EPHB2	EFNB1	FALSE	TRUE	FALSE	curated	FALSE	0.02
CPI-SS0B70EB09E	PDGFA_PDGFRA	simple:P04085	simple:P16234	PDGFA	PDGFRA	TRUE	FALSE	TRUE	curated	FALSE	0.02																																		0.424
CPI-SS07833475A	FGFR1_FGF7	simple:P11362	simple:P21781	FGFR1	FGF7	TRUE	TRUE	FALSE	I2D	FALSE	0.02																																		0.958
CPI-SS0EA05941A	CCL5_CCR4	simple:P13501	simple:P51679	CCL5	CCR4	TRUE	FALSE	TRUE	curated	FALSE	0.02																						7.996
CPI-SS05B4EB419	EFNA3_EPHA4	simple:P52797	simple:P54764	EFNA3	EPHA4	FALSE	FALSE	TRUE	curated	FALSE	0.02
CPI-SS02928C71A	PDGFB_LRP1	simple:P01127	simple:Q07954	PDGFB	LRP1	TRUE	FALSE	TRUE	I2D,InnateDB-All	FALSE	0.02
CPI-CS073D36B1D	FLT1 complex_PGF	complex:FLT1 complex	simple:P49763		PGF	TRUE	TRUE	FALSE	curated	FALSE	0.02
CPI-SS0816A4ED4	FGFR4_EPHA4	simple:P22455	simple:P54764	FGFR4	EPHA4	TRUE	TRUE	TRUE	I2D,InnateDB-All	FALSE	0.02
CPI-SS07F015051	CCR6_CCL20	simple:P51684	simple:P78556	CCR6	CCL20	TRUE	TRUE	FALSE	curated	FALSE	0.02					0.438										0.417
CPI-SS0D5C54214	LTA_RIPK1	simple:P01374	simple:Q13546	LTA	RIPK1	TRUE	FALSE	TRUE	IMEx,InnateDB-All,MINT	FALSE	0.02															0.318					0.337
CPI-SS09648FAA9	TNFRSF13C_TNFSF13B	simple:Q96RJ3	simple:Q9Y275	TNFRSF13C	TNFSF13B	TRUE	TRUE	FALSE	guidetopharmacology.org	FALSE	0.02				0.41	1.638
CPI-SS0E2863F09	TNFRSF17_TNFSF13B	simple:Q02223	simple:Q9Y275	TNFRSF17	TNFSF13B	TRUE	TRUE	FALSE	curated	FALSE	0.02
CPI-SC062D34C2A	VCAM1_a9b1 complex	simple:P19320	complex:a9b1 complex	VCAM1		FALSE	FALSE	FALSE	curated	TRUE	0.02																																						0.356
CPI-SC04AED00CE	TNC_aVb6 complex	simple:P24821	complex:aVb6 complex	TNC		TRUE	FALSE	FALSE	curated	TRUE	0.02
CPI-SS0D46E2B45	TGFB3_TGFBR3	simple:P10600	simple:Q03167	TGFB3	TGFBR3	TRUE	FALSE	TRUE	curated	FALSE	0.02																																		0.266				0.327
CPI-SC0A05D3880	THY1_aMb2 complex	simple:P04216	complex:aMb2 complex	THY1		FALSE	FALSE	FALSE	curated	TRUE	0.02																																			2.452
CPI-SS03C51D352	TNFRSF13B_TNFSF13B	simple:O14836	simple:Q9Y275	TNFRSF13B	TNFSF13B	TRUE	TRUE	FALSE	curated	FALSE	0.02				0.379	1.607
CPI-SC0F9DD28F3	JAM3_aMb2 complex	simple:Q9BX67	complex:aMb2 complex	JAM3		TRUE	FALSE	FALSE	curated	TRUE	0.02																																			0.283
CPI-SS0D95D41D6	FGF7_FGFR4	simple:P21781	simple:P22455	FGF7	FGFR4	TRUE	FALSE	TRUE	I2D	FALSE	0.02
CPI-SS04A5D6B6F	DLL1_NOTCH1	simple:O00548	simple:P46531	DLL1	NOTCH1	FALSE	FALSE	TRUE	curated	FALSE	0.02
CPI-SS0659DBE72	EFNA4_EPHA4	simple:P52798	simple:P54764	EFNA4	EPHA4	TRUE	FALSE	TRUE	curated	FALSE	0.02
CPI-SS09AFCF898	CCR2_CCL8	simple:P41597	simple:P80075	CCR2	CCL8	TRUE	TRUE	FALSE	curated	FALSE	0.02
CPI-SS008700E67	CCL8_ACKR1	simple:P80075	simple:Q16570	CCL8	ACKR1	TRUE	FALSE	TRUE	I2D	FALSE	0.02																																						4.044
CPI-SS052BBD9F9	CXCL1_ACKR1	simple:P09341	simple:Q16570	CXCL1	ACKR1	TRUE	FALSE	TRUE	curated	FALSE	0.02																																						4.074
CPI-SS00046DCF3	EPHA4_EFNB1	simple:P54764	simple:P98172	EPHA4	EFNB1	FALSE	TRUE	FALSE	curated	FALSE	0.02
CPI-SS0C17BB772	FCGR2A_CXCL9	simple:P12318	simple:Q07325	FCGR2A	CXCL9	TRUE	TRUE	FALSE	IMEx,IntAct	FALSE	0.02
CPI-SS0817CE2B3	CCL3L3_CCR1	simple:P16619	simple:P32246	CCL3L3	CCR1	TRUE	FALSE	TRUE	curated	FALSE	0.02																									0.427
CPI-SS0F8C2FA91	CCR1_CCL8	simple:P32246	simple:P80075	CCR1	CCL8	TRUE	TRUE	FALSE	curated	FALSE	0.02
CPI-SS0911EECCC	CXCL8_ACKR1	simple:P10145	simple:Q16570	CXCL8	ACKR1	TRUE	FALSE	TRUE	curated	FALSE	0.02
CPI-SS03098AC28	ERBB4_HBEGF	simple:Q15303	simple:Q99075	ERBB4	HBEGF	TRUE	TRUE	TRUE	curated	FALSE	0.02
CPI-SS03722104E	HGF_CD44	simple:P14210	simple:P16070	HGF	CD44	TRUE	FALSE	TRUE	IMEx,InnateDB-All,IntAct	FALSE	0.03																																			1.392
CPI-CS04CBDE052	IL10 receptor_IL10	complex:IL10 receptor	simple:P22301		IL10	TRUE	TRUE	FALSE	curated	FALSE	0.03															0.461
CPI-SC05CCF815E	COL1A2_a2b1 complex	simple:P08123	complex:a2b1 complex	COL1A2		TRUE	FALSE	FALSE	curated	TRUE	0.03																																						9.954
CPI-SC0CA7B34A5	COL5A2_a2b1 complex	simple:P05997	complex:a2b1 complex	COL5A2		TRUE	FALSE	FALSE	curated	TRUE	0.03																																						1.288
CPI-SC0C8B4C056	CD40LG_a5b1 complex	simple:P29965	complex:a5b1 complex	CD40LG		TRUE	FALSE	FALSE	curated	TRUE	0.03
CPI-SC01EA4FF6B	COL1A1_a2b1 complex	simple:P02452	complex:a2b1 complex	COL1A1		TRUE	FALSE	FALSE	curated	TRUE	0.03																																						11.991
CPI-SC004A436C5	COL12A1_a1b1 complex	simple:Q99715	complex:a1b1 complex	COL12A1		TRUE	FALSE	FALSE	curated	TRUE	0.03																																	0.52	0.667				0.707
CPI-SS07F60834D	MET_HGF	simple:P08581	simple:P14210	MET	HGF	TRUE	TRUE	FALSE	curated	FALSE	0.03
CPI-SS08D0F9109	EFNB2_EPHB4	simple:P52799	simple:P54760	EFNB2	EPHB4	FALSE	TRUE	TRUE	curated	FALSE	0.03
CPI-SS0C03F7CDC	VEGFA_KDR	simple:P15692	simple:P35968	VEGFA	KDR	TRUE	FALSE	TRUE	curated	FALSE	0.03
CPI-SS07CCAD9BF	GRN_SORT1	simple:P28799	simple:Q99523	GRN	SORT1	TRUE	FALSE	TRUE	IMEx,InnateDB-All,MINT	FALSE	0.03
CPI-SC0F590482E	COL9A2_a1b1 complex	simple:Q14055	complex:a1b1 complex	COL9A2		TRUE	FALSE	FALSE	curated	TRUE	0.03													0.13	0.277				0.318
CPI-SS0320FFAFC	CTLA4_CD80	simple:P16410	simple:P33681	CTLA4	CD80	FALSE	FALSE	TRUE	curated	FALSE	0.03															0.524										0.167
CPI-SC053BBE2B1	COL16A1_a1b1 complex	simple:Q07092	complex:a1b1 complex	COL16A1		TRUE	FALSE	FALSE	curated	TRUE	0.03																																	0.19	0.337				0.378
CPI-SC0BD4C290F	COL14A1_a1b1 complex	simple:Q05707	complex:a1b1 complex	COL14A1		TRUE	FALSE	FALSE	curated	TRUE	0.03																																	0.578	0.725				0.766
CPI-SS004C23DCE	EREG_EGFR	simple:O14944	simple:P00533	EREG	EGFR	TRUE	FALSE	TRUE	curated	FALSE	0.03
CPI-SC0D870AE49	COL6A3_a2b1 complex	simple:P12111	complex:a2b1 complex	COL6A3		TRUE	FALSE	FALSE	curated	TRUE	0.03																																						2.184
CPI-SC035134F18	COL5A1_a2b1 complex	simple:P20908	complex:a2b1 complex	COL5A1		TRUE	FALSE	FALSE	curated	TRUE	0.03																																						0.631
CPI-SS0C4D54E39	NOTCH3_JAG2	simple:Q9UM47	simple:Q9Y219	NOTCH3	JAG2	FALSE	TRUE	FALSE	curated	FALSE	0.03																																						0.586
CPI-SS0B81F1BF5	TNF_SEMA4C	simple:P01375	simple:Q9C0C4	TNF	SEMA4C	TRUE	FALSE	TRUE	InnateDB-All	FALSE	0.03																												0.219
CPI-SS0EBFE1854	EFNA1_EPHA4	simple:P20827	simple:P54764	EFNA1	EPHA4	TRUE	FALSE	TRUE	curated	FALSE	0.03
CPI-SS02371A6D6	VEGFA_EPHB2	simple:P15692	simple:P29323	VEGFA	EPHB2	TRUE	FALSE	TRUE	I2D	FALSE	0.03
CPI-SS0938C6980	DLL4_NOTCH3	simple:Q9NR61	simple:Q9UM47	DLL4	NOTCH3	FALSE	FALSE	TRUE	curated	FALSE	0.03
CPI-SC08226CD3B	COL9A2_a2b1 complex	simple:Q14055	complex:a2b1 complex	COL9A2		TRUE	FALSE	FALSE	curated	TRUE	0.03																		0.132	0.224	0.202
CPI-SS0B9B3870A	VEGFA_FLT1	simple:P15692	simple:P17948	VEGFA	FLT1	TRUE	FALSE	TRUE	curated	FALSE	0.03
CPI-SC0F300DE24	COL12A1_a2b1 complex	simple:Q99715	complex:a2b1 complex	COL12A1		TRUE	FALSE	FALSE	curated	TRUE	0.03																																						0.522
CPI-SS02EF3E1BA	TNFSF12_TNFRSF12A	simple:O43508	simple:Q9NP84	TNFSF12	TNFRSF12A	TRUE	FALSE	TRUE	curated	FALSE	0.03
CPI-SS05BA6D9C3	CCL4_CNR2	simple:P13236	simple:P34972	CCL4	CNR2	TRUE	FALSE	TRUE	IMEx,IntAct	FALSE	0.03																					6.073
CPI-SC01E9FAC20	COL16A1_a2b1 complex	simple:Q07092	complex:a2b1 complex	COL16A1		TRUE	FALSE	FALSE	curated	TRUE	0.03																																						0.192
CPI-SC0E0C50FCA	COL14A1_a2b1 complex	simple:Q05707	complex:a2b1 complex	COL14A1		TRUE	FALSE	FALSE	curated	TRUE	0.03																																						0.58
CPI-SS047232C64	DLL1_NOTCH3	simple:O00548	simple:Q9UM47	DLL1	NOTCH3	FALSE	FALSE	TRUE	curated	FALSE	0.03
CPI-SS079DDF890	TNFSF12_TNFRSF25	simple:O43508	simple:Q93038	TNFSF12	TNFRSF25	TRUE	FALSE	TRUE	I2D	FALSE	0.03
CPI-SS00F4DDF4B	PTN_PTPRS	simple:P21246	simple:Q13332	PTN	PTPRS	TRUE	FALSE	TRUE	I2D,IMEx,InnateDB-All,IntAct	FALSE	0.03																																		0.585
CPI-SC03C093767	COL10A1_a2b1 complex	simple:Q03692	complex:a2b1 complex	COL10A1		TRUE	FALSE	FALSE	curated	TRUE	0.03																																						0.248
CPI-SS0ADC886E5	CCL4_CCR8	simple:P13236	simple:P51685	CCL4	CCR8	TRUE	FALSE	TRUE	I2D	FALSE	0.03																						6.203
CPI-SC0FC645961	COL5A3_a2b1 complex	simple:P25940	complex:a2b1 complex	COL5A3		TRUE	FALSE	FALSE	curated	TRUE	0.03																																						0.267
CPI-SS0B01CF3AB	CSF1R_CSF1	simple:P07333	simple:P09603	CSF1R	CSF1	TRUE	TRUE	FALSE	curated	FALSE	0.03
CPI-SC01115AAD1	COL10A1_a1b1 complex	simple:Q03692	complex:a1b1 complex	COL10A1		TRUE	FALSE	FALSE	curated	TRUE	0.03																																	0.246	0.393				0.433
CPI-SC054484F7B	COL3A1_a2b1 complex	simple:P02461	complex:a2b1 complex	COL3A1		TRUE	FALSE	FALSE	curated	TRUE	0.03																																						8.927
CPI-CS067298D94	FLT1 complex_VEGFA	complex:FLT1 complex	simple:P15692		VEGFA	TRUE	TRUE	FALSE	curated	FALSE	0.03
CPI-SC0F73E9099	COL1A1_a1b1 complex	simple:P02452	complex:a1b1 complex	COL1A1		TRUE	FALSE	FALSE	curated	TRUE	0.03																																	11.989	12.136				12.177
CPI-SC0545E2502	COL5A2_a1b1 complex	simple:P05997	complex:a1b1 complex	COL5A2		TRUE	FALSE	FALSE	curated	TRUE	0.03																																	1.286	1.433				1.473
CPI-SC0EB8DC52F	CD47_SIRB1 complex	simple:Q08722	complex:SIRB1 complex	CD47		FALSE	TRUE	TRUE	curated	FALSE	0.03
CPI-SC006E22794	COL1A2_a1b1 complex	simple:P08123	complex:a1b1 complex	COL1A2		TRUE	FALSE	FALSE	curated	TRUE	0.03																																	9.952	10.099				10.139
CPI-SS08B249DBA	CCL2_CCR10	simple:P13500	simple:P46092	CCL2	CCR10	TRUE	FALSE	TRUE	I2D	FALSE	0.03																																				2.2
CPI-SC0D5CFA431	TGFB3_TGFbeta receptor1	simple:P10600	complex:TGFbeta receptor1	TGFB3		TRUE	FALSE	TRUE	curated	FALSE	0.03																																			0.259
CPI-SS0DBFB8BEA	CCL2_ACKR1	simple:P13500	simple:Q16570	CCL2	ACKR1	TRUE	FALSE	TRUE	curated	FALSE	0.03																																						5.872
CPI-SS08CA619FE	EGFR_GRN	simple:P00533	simple:P28799	EGFR	GRN	TRUE	TRUE	FALSE	InnateDB-All	FALSE	0.03																																			5.247
CPI-SC02AE206BE	COL6A3_a1b1 complex	simple:P12111	complex:a1b1 complex	COL6A3		TRUE	FALSE	FALSE	curated	TRUE	0.03																																	2.182	2.329				2.37
CPI-SS0A021DB6E	CCL5_CCR1	simple:P13501	simple:P32246	CCL5	CCR1	TRUE	FALSE	TRUE	curated	FALSE	0.03																									8.185
CPI-SC0BC63F8C0	COL3A1_a1b1 complex	simple:P02461	complex:a1b1 complex	COL3A1		TRUE	FALSE	FALSE	curated	TRUE	0.03																																	8.925	9.072				9.112
CPI-SC05992FDC8	COL5A1_a1b1 complex	simple:P20908	complex:a1b1 complex	COL5A1		TRUE	FALSE	FALSE	curated	TRUE	0.03																																	0.629	0.776				0.817
CPI-SS08DA48A5A	CCL3_CCR1	simple:P10147	simple:P32246	CCL3	CCR1	TRUE	FALSE	TRUE	curated	FALSE	0.03																									1.202
CPI-CS063AE1C91	IL6 receptor_IL6	complex:IL6 receptor	simple:P05231		IL6	TRUE	TRUE	FALSE	curated	FALSE	0.03																		0.474
CPI-SS0CF0E4DE9	CCL2_CCR2	simple:P13500	simple:P41597	CCL2	CCR2	TRUE	FALSE	TRUE	curated	FALSE	0.03																																				2.183
CPI-SS0F15C1AB3	NRP2_SEMA3F	simple:O60462	simple:Q13275	NRP2	SEMA3F	TRUE	TRUE	FALSE	curated	FALSE	0.03																																						0.287
CPI-SC0DAD29856	COL5A3_a1b1 complex	simple:P25940	complex:a1b1 complex	COL5A3		TRUE	FALSE	FALSE	curated	TRUE	0.03																																	0.265	0.412				0.453
CPI-SS0C2437E0D	CXCL13_CXCR5	simple:O43927	simple:P32302	CXCL13	CXCR5	TRUE	FALSE	TRUE	curated	FALSE	0.03																					1.838
CPI-SS0837E9F59	JAG1_NOTCH4	simple:P78504	simple:Q99466	JAG1	NOTCH4	FALSE	FALSE	TRUE	curated	FALSE	0.04																																						0.721
CPI-SS0A4EE6FE1	LRP5_FAM3B	simple:O75197	simple:P58499	LRP5	FAM3B	TRUE	TRUE	FALSE	InnateDB-All	FALSE	0.04
CPI-CS06D50EBF8	OSMR_OSM	complex:OSMR	simple:P13725		OSM	TRUE	TRUE	FALSE	curated	FALSE	0.04																																			0.574
CPI-SS0CC5DCE80	CDH1_KLRG1	simple:P12830	simple:Q96E93	CDH1	KLRG1	FALSE	FALSE	TRUE	curated	FALSE	0.04
CPI-SS0C85BC9AF	PROS1_AXL	simple:P07225	simple:P30530	PROS1	AXL	TRUE	FALSE	TRUE	guidetopharmacology.org	FALSE	0.04																																		0.292	0.292
CPI-SS0423580E5	DLL1_NOTCH2	simple:O00548	simple:Q04721	DLL1	NOTCH2	FALSE	FALSE	TRUE	curated	FALSE	0.04
CPI-SS03E48EFEA	C3_C3AR1	simple:P01024	simple:Q16581	C3	C3AR1	TRUE	FALSE	TRUE	guidetopharmacology.org	FALSE	0.04																																			1.078
CPI-SS0049FD74F	TNFRSF10B_FASLG	simple:O14763	simple:P48023	TNFRSF10B	FASLG	TRUE	TRUE	FALSE	I2D,InnateDB-All	FALSE	0.04
CPI-SS02770D68F	NOTCH2_JAG2	simple:Q04721	simple:Q9Y219	NOTCH2	JAG2	FALSE	TRUE	FALSE	curated	FALSE	0.04																																						0.349
CPI-SS0F5B6B186	PDCD1_PDCD1LG2	simple:Q15116	simple:Q9BQ51	PDCD1	PDCD1LG2	TRUE	TRUE	TRUE	curated	FALSE	0.04															0.169										0.326
CPI-SS027CDEA08	NOTCH2_DLL4	simple:Q04721	simple:Q9NR61	NOTCH2	DLL4	FALSE	TRUE	FALSE	curated	FALSE	0.04																																						0.511
CPI-SC0527EEE7A	C3_aMb2 complex	simple:P01024	complex:aMb2 complex	C3		TRUE	FALSE	FALSE	curated	TRUE	0.04																																			0.843
CPI-SS0415CC75D	MERTK_GAS6	simple:Q12866	simple:Q14393	MERTK	GAS6	TRUE	TRUE	FALSE	guidetopharmacology.org	FALSE	0.04
CPI-SS077D7365D	CD28_CD86	simple:P10747	simple:P42081	CD28	CD86	FALSE	FALSE	TRUE	curated	FALSE	0.04											0.263				0.727
CPI-SS0859C173B	TNFSF14_LTBR	simple:O43557	simple:P36941	TNFSF14	LTBR	TRUE	FALSE	TRUE	curated	FALSE	0.04																								0.4	0.419				0.785	0.462
CPI-SS0F9D53834	JAM3_JAM3	simple:Q9BX67	simple:Q9BX67	JAM3	JAM3	TRUE	FALSE	FALSE	curated	FALSE	0.04																																		0.159				0.158
CPI-SS0B84DAE3D	PVR_CD96	simple:P15151	simple:P40200	PVR	CD96	TRUE	TRUE	TRUE	curated	FALSE	0.04
CPI-SS087B53ABF	JAM2_JAM3	simple:P57087	simple:Q9BX67	JAM2	JAM3	TRUE	FALSE	FALSE	curated	FALSE	0.04																																		0.218				0.217
CPI-SS0A34EE366	NOTCH1_DLK1	simple:P46531	simple:P80370	NOTCH1	DLK1	FALSE	TRUE	FALSE	curated	FALSE	0.04
CPI-SS04C672963	ESAM_ESAM	simple:Q96AP7	simple:Q96AP7	ESAM	ESAM	FALSE	FALSE	FALSE	curated	FALSE	0.04																																		0.213				1.635
CPI-SS00561BBD7	PVR_TIGIT	simple:P15151	simple:Q495A1	PVR	TIGIT	TRUE	TRUE	FALSE	curated	FALSE	0.04
CPI-SS09C917D22	TNF_FLT4	simple:P01375	simple:P35916	TNF	FLT4	TRUE	FALSE	TRUE	InnateDB-All	FALSE	0.05																		0.217										0.276
CPI-SS073C1B796	CD52_SIGLEC10	simple:P31358	simple:Q96LC7	CD52	SIGLEC10	TRUE	FALSE	FALSE	curated	FALSE	0.05					2.442										1.772										1.948
CPI-SC0B6D68FD5	ICAM1_aMb2 complex	simple:P05362	complex:aMb2 complex	ICAM1		FALSE	TRUE	FALSE	curated	TRUE	0.05																																			0.566
CPI-SS0B0E09B1C	CTLA4_CD86	simple:P16410	simple:P42081	CTLA4	CD86	FALSE	FALSE	TRUE	curated	FALSE	0.05											0.515				0.979										0.622
CPI-SS0C1BD22BC	SPP1_PTGER4	simple:P10451	simple:P35408	SPP1	PTGER4	TRUE	FALSE	TRUE	IMEx,MINT	FALSE	0.05
CPI-SS09FAC4977	CXCL11_CXCR3	simple:O14625	simple:P49682	CXCL11	CXCR3	TRUE	FALSE	TRUE	curated	FALSE	0.05
CPI-SS084BE3E4B	LTA_TNFRSF1A	simple:P01374	simple:P19438	LTA	TNFRSF1A	TRUE	FALSE	TRUE	curated	FALSE	0.05														0.779	0.837			0.826	0.677	0.628
CPI-SS0F8C664D9	CXCR3_CCL20	simple:P49682	simple:P78556	CXCR3	CCL20	TRUE	TRUE	FALSE	guidetopharmacology.org	FALSE	0.05															0.861										0.598
CPI-SC0984894BC	TGFB1_TGFbeta receptor2	simple:P01137	complex:TGFbeta receptor2	TGFB1		TRUE	FALSE	TRUE	curated	FALSE	0.05																								0.269										0.339
CPI-SS0AB21032D	PLXNB2_SEMA4C	simple:O15031	simple:Q9C0C4	PLXNB2	SEMA4C	FALSE	TRUE	TRUE	curated	FALSE	0.05																																						0.191
CPI-SS08A819670	CD70_GPRC5B	simple:P32970	simple:Q9NZH0	CD70	GPRC5B	TRUE	FALSE	TRUE	InnateDB-All	FALSE	0.05								0.262										0.379										0.254
CPI-CS0715DE78D	CD94:NKG2A_HLA-E	complex:CD94:NKG2A	simple:P13747		HLA-E	FALSE	TRUE	FALSE	curated	FALSE	0.05																						3.226			4.5		2.745	5.319		3.608
CPI-SS083296041	CD40_CD40LG	simple:P25942	simple:P29965	CD40	CD40LG	TRUE	TRUE	FALSE	curated	FALSE	0.05							0.483																														0.379
CPI-SS0AA47D179	TNFRSF13B_CD70	simple:O14836	simple:P32970	TNFRSF13B	CD70	TRUE	TRUE	FALSE	InnateDB-All	FALSE	0.05	0.265	0.382	0.257			0.284				0.373
CPI-SS0A4F27388	TNFRSF1A_FASLG	simple:P19438	simple:P48023	TNFRSF1A	FASLG	TRUE	TRUE	FALSE	I2D,InnateDB-All	FALSE	0.05																																	0.678
CPI-SS03EF699C7	HLA-E_KLRC1	simple:P13747	simple:P26715	HLA-E	KLRC1	FALSE	FALSE	TRUE	curated	FALSE	0.05													3.226
CPI-SS05D23BCE8	HLA-DPB1_TNFSF13B	simple:HLADPB1	simple:Q9Y275	HLA-DPB1	TNFSF13B	TRUE	TRUE	FALSE	InnateDB-All	FALSE	0.05				3.781	5.009
CPI-SC0814068D9	COL6A2_a2b1 complex	simple:P12110	complex:a2b1 complex	COL6A2		TRUE	FALSE	FALSE	curated	TRUE	0.05																																						3.239
CPI-SS0D2539AEB	FPR3_HEBP1	simple:P25089	simple:Q9NRV9	FPR3	HEBP1	FALSE	TRUE	FALSE	guidetopharmacology.org	FALSE	0.05
CPI-SC0F4BC2909	COL6A2_a1b1 complex	simple:P12110	complex:a1b1 complex	COL6A2		TRUE	FALSE	FALSE	curated	TRUE	0.05																																	3.237	3.384				3.424
CPI-SS02A170A99	SPN_SIGLEC1	simple:P16150	simple:Q9BZZ2	SPN	SIGLEC1	TRUE	FALSE	FALSE	curated	FALSE	0.05															0.5										0.524
CPI-SS0C412B7DE	CD70_TNFRSF17	simple:P32970	simple:Q02223	CD70	TNFRSF17	TRUE	FALSE	TRUE	InnateDB-All	FALSE	0.05						0.585										0.701										0.577
CPI-SS0BFB29A42	PLXNB2_PTN	simple:O15031	simple:P21246	PLXNB2	PTN	TRUE	TRUE	FALSE	I2D,IMEx,InnateDB-All,IntAct	FALSE	0.05																																		0.618
CPI-SS095E52E66	TNFSF10_TNFRSF10D	simple:P50591	simple:Q9UBN6	TNFSF10	TNFRSF10D	TRUE	FALSE	TRUE	curated	FALSE	0.05																																						0.967
CPI-SS03156A825	LTA_LTBR	simple:P01374	simple:P36941	LTA	LTBR	TRUE	FALSE	TRUE	I2D	FALSE	0.05														0.579	0.598			0.519	0.964	0.641
CPI-SC08B2AD7C6	FN1_a5b1 complex	simple:P02751	complex:a5b1 complex	FN1		TRUE	FALSE	FALSE	curated	TRUE	0.06																																		5.231	5.151			5.468
CPI-SC0EA3FC100	COL18A1_a1b1 complex	simple:P39060	complex:a1b1 complex	COL18A1		TRUE	FALSE	FALSE	curated	TRUE	0.06																																	0.949	1.096				1.136
CPI-SC039D075C6	COL15A1_a2b1 complex	simple:P39059	complex:a2b1 complex	COL15A1		TRUE	FALSE	FALSE	curated	TRUE	0.06																																						0.461
CPI-SC09FDA4F45	COL6A1_a1b1 complex	simple:P12109	complex:a1b1 complex	COL6A1		TRUE	FALSE	FALSE	curated	TRUE	0.06																																	3.105	3.252				3.293
CPI-SS048A2311A	TNF_RIPK1	simple:P01375	simple:Q13546	TNF	RIPK1	TRUE	FALSE	TRUE	I2D,IMEx,InnateDB,InnateDB-All,IntAct,MINT	FALSE	0.06																									0.207					0.226
CPI-SC058F72F90	FBN1_a5b1 complex	simple:P35555	complex:a5b1 complex	FBN1		TRUE	FALSE	FALSE	curated	TRUE	0.06																																		0.693	0.612			0.929
CPI-SS02B7540B0	SELP_SELPLG	simple:P16109	simple:Q14242	SELP	SELPLG	FALSE	FALSE	TRUE	curated	FALSE	0.06
CPI-SC0458F68A5	COL4A2_a1b1 complex	simple:P08572	complex:a1b1 complex	COL4A2		TRUE	FALSE	FALSE	curated	TRUE	0.06																																	0.963	1.11				1.15
CPI-SC058845C44	COL8A1_a2b1 complex	simple:P27658	complex:a2b1 complex	COL8A1		TRUE	FALSE	FALSE	curated	TRUE	0.06																																						0.403
CPI-SS0795802F6	CCL4_SLC7A1	simple:P13236	simple:P30825	CCL4	SLC7A1	TRUE	FALSE	TRUE	IMEx,IntAct	FALSE	0.06																													6.132	6.219
CPI-SC04B0064C4	COL18A1_a2b1 complex	simple:P39060	complex:a2b1 complex	COL18A1		TRUE	FALSE	FALSE	curated	TRUE	0.06																																						0.951
CPI-SS044CF7EAE	TNFRSF10A_FGFR4	simple:O00220	simple:P22455	TNFRSF10A	FGFR4	TRUE	TRUE	TRUE	InnateDB-All	FALSE	0.06
CPI-SS03A0C857B	FAS_FASLG	simple:P25445	simple:P48023	FAS	FASLG	TRUE	TRUE	FALSE	curated	FALSE	0.06													0.352										0.225										0.304
CPI-SC02392F4AF	COL4A1_a2b1 complex	simple:P02462	complex:a2b1 complex	COL4A1		TRUE	FALSE	FALSE	curated	TRUE	0.06																																						0.934
CPI-SC0A68C5F13	IGF1_a6b4 complex	simple:P05019	complex:a6b4 complex	IGF1		TRUE	FALSE	FALSE	curated	TRUE	0.06																																						1.669
CPI-SS06D13FCD3	DSC2_DSG2	simple:Q02487	simple:Q14126	DSC2	DSG2	FALSE	FALSE	FALSE	curated	FALSE	0.06
CPI-SS086A1C18B	SELE_SELPLG	simple:P16581	simple:Q14242	SELE	SELPLG	FALSE	FALSE	TRUE	curated	FALSE	0.06
CPI-SS007AA9FDE	DLK1_NOTCH3	simple:P80370	simple:Q9UM47	DLK1	NOTCH3	FALSE	FALSE	TRUE	curated	FALSE	0.06																																		0.738
CPI-SC08D8A859F	COL6A1_a2b1 complex	simple:P12109	complex:a2b1 complex	COL6A1		TRUE	FALSE	FALSE	curated	TRUE	0.06																																						3.107
CPI-SC07222A428	COL4A2_a2b1 complex	simple:P08572	complex:a2b1 complex	COL4A2		TRUE	FALSE	FALSE	curated	TRUE	0.06																																						0.965
CPI-SC0672FBD31	COL4A1_a1b1 complex	simple:P02462	complex:a1b1 complex	COL4A1		TRUE	FALSE	FALSE	curated	TRUE	0.06																																	0.932	1.079				1.119
CPI-SS006C6537E	MDK_LRP1	simple:P21741	simple:Q07954	MDK	LRP1	TRUE	FALSE	TRUE	I2D,InnateDB-All	FALSE	0.06																																		2.602	2.511
CPI-SS07D9A48A2	LTA_TNFRSF1B	simple:P01374	simple:P20333	LTA	TNFRSF1B	TRUE	FALSE	TRUE	curated	FALSE	0.06												1.495	0.582		0.953		0.453	0.478		0.688
CPI-SC01FFC9392	FN1_a2b1 complex	simple:P02751	complex:a2b1 complex	FN1		TRUE	FALSE	FALSE	curated	TRUE	0.06																																						5.133
CPI-SS048346C2B	LGALS9_MRC2	simple:O00182	simple:Q9UBG0	LGALS9	MRC2	TRUE	FALSE	TRUE	InnateDB-All	FALSE	0.06				0.337										0.35																				0.35
CPI-SS0855C0353	NRP1_PGF	simple:O14786	simple:P49763	NRP1	PGF	TRUE	TRUE	FALSE	curated	FALSE	0.06																																		0.398				0.411
CPI-SC02F06FF62	COL8A1_a1b1 complex	simple:P27658	complex:a1b1 complex	COL8A1		TRUE	FALSE	FALSE	curated	TRUE	0.06																																	0.4	0.547				0.588
CPI-SS0F21D6CA0	EPHB4_EFNB1	simple:P54760	simple:P98172	EPHB4	EFNB1	FALSE	TRUE	FALSE	curated	FALSE	0.06
CPI-SS00EDDD458	EGFR_MIF	simple:P00533	simple:P14174	EGFR	MIF	TRUE	TRUE	FALSE	IMEx,InnateDB-All	FALSE	0.06
CPI-SC0D9B795CC	CDH1_a2b1 complex	simple:P12830	complex:a2b1 complex	CDH1		FALSE	FALSE	FALSE	curated	TRUE	0.06
CPI-SC0F8D27FBC	COL15A1_a1b1 complex	simple:P39059	complex:a1b1 complex	COL15A1		TRUE	FALSE	FALSE	curated	TRUE	0.06																																	0.459	0.606				0.646
CPI-SS0CBC7840D	PTPRC_CD22	simple:P08575	simple:P20273	PTPRC	CD22	FALSE	FALSE	TRUE	curated	FALSE	0.06	0.745										1.423										1.311
CPI-SC0A9458008	ICAM1_aXb2 complex	simple:P05362	complex:aXb2 complex	ICAM1		FALSE	TRUE	FALSE	curated	TRUE	0.06																																			0.628
CPI-SS0D22A09AD	NRP2_PGF	simple:O60462	simple:P49763	NRP2	PGF	TRUE	TRUE	FALSE	curated	FALSE	0.06																																		0.386				0.399
CPI-SS0A83A7E30	TNFSF13_FAS	simple:O75888	simple:P25445	TNFSF13	FAS	TRUE	FALSE	TRUE	I2D,InnateDB-All	FALSE	0.06
CPI-SS03105D292	CSF1_SLC7A1	simple:P09603	simple:P30825	CSF1	SLC7A1	TRUE	FALSE	TRUE	I2D	FALSE	0.06																			0.195	0.281									0.197	0.283
CPI-SS0F739D3DB	ANXA1_FPR1	simple:P04083	simple:P21462	ANXA1	FPR1	TRUE	FALSE	TRUE	guidetopharmacology.org	FALSE	0.06																																			1.332
CPI-SS06CCF5A54	ANXA1_FPR3	simple:P04083	simple:P25089	ANXA1	FPR3	TRUE	FALSE	TRUE	guidetopharmacology.org	FALSE	0.06																																			1.546
CPI-SS033E6DE7E	NRP1_VEGFB	simple:O14786	simple:P49765	NRP1	VEGFB	TRUE	TRUE	FALSE	curated	FALSE	0.06																																			0.254
CPI-SS03133B4F2	TFRC_TNFSF13B	simple:P02786	simple:Q9Y275	TFRC	TNFSF13B	TRUE	TRUE	FALSE	IMEx,IntAct	FALSE	0.06															1.493
CPI-SS0241A1F57	NRP2_SEMA3C	simple:O60462	simple:Q99985	NRP2	SEMA3C	TRUE	TRUE	FALSE	curated	FALSE	0.06
CPI-SS06F83AE58	CD44_SELE	simple:P16070	simple:P16581	CD44	SELE	FALSE	TRUE	FALSE	curated	FALSE	0.07																		1.049										0.969										1.133
CPI-SS033CB0BB2	CXADR_FAM3C	simple:P78310	simple:Q92520	CXADR	FAM3C	TRUE	TRUE	FALSE	IMEx,IntAct	FALSE	0.07
CPI-SS0822AEF5F	PTPRC_MRC1	simple:P08575	simple:P22897	PTPRC	MRC1	FALSE	FALSE	TRUE	curated	FALSE	0.07					1.484										2.163										2.05
CPI-SS01560CA22	CD99_PILRA	simple:P14209	simple:Q9UKJ1	CD99	PILRA	TRUE	FALSE	TRUE	curated	FALSE	0.07																									1.492										2.771
CPI-SS0C10824C7	EGFR_HBEGF	simple:P00533	simple:Q99075	EGFR	HBEGF	TRUE	TRUE	TRUE	curated	FALSE	0.07																																			1.391			0.647
CPI-SC0BC542ACC	TNC_a4b1 complex	simple:P24821	complex:a4b1 complex	TNC		TRUE	FALSE	FALSE	curated	TRUE	0.07																															0.361	0.486	0.496		0.542	0.328	0.418
CPI-SC0E9C058EB	PLAUR_a4b1 complex	simple:Q03405	complex:a4b1 complex	PLAUR		TRUE	TRUE	FALSE	curated	TRUE	0.07
CPI-SC07BE7830D	SPP1_a4b1 complex	simple:P10451	complex:a4b1 complex	SPP1		TRUE	FALSE	FALSE	curated	TRUE	0.07
CPI-SS068C129D6	CSF1_SIRPA	simple:P09603	simple:P78324	CSF1	SIRPA	TRUE	FALSE	TRUE	I2D	FALSE	0.07															0.609					0.179					0.611					0.181					0.685			0.22
CPI-SS0F9B3B259	TNFSF13_TNFRSF1A	simple:O75888	simple:P19438	TNFSF13	TNFRSF1A	TRUE	FALSE	TRUE	I2D,InnateDB-All	FALSE	0.07
CPI-SS0DA033F03	TNFRSF1A_GRN	simple:P19438	simple:P28799	TNFRSF1A	GRN	TRUE	TRUE	FALSE	IMEx,InnateDB-All,MINT	FALSE	0.07															5.189										5.196										5.64
CPI-CS06E556972	IL15 receptor_IL15	complex:IL15 receptor	simple:P40933		IL15	TRUE	TRUE	FALSE	curated	FALSE	0.08															0.324			0.336							0.366			0.378
CPI-SS08330207B	BTLA_TNFRSF14	simple:Q7Z6A9	simple:Q92956	BTLA	TNFRSF14	FALSE	TRUE	TRUE	guidetopharmacology.org	FALSE	0.08	0.262	0.366	0.235		0.518	0.243	0.272	0.281		0.249
CPI-SS019C98396	TNFSF14_TNFRSF14	simple:O43557	simple:Q92956	TNFSF14	TNFRSF14	TRUE	FALSE	TRUE	curated	FALSE	0.08																					0.267	0.371	0.24		0.523	0.248	0.277	0.286		0.254
CPI-SS0FF6CFDCA	ADORA3_ENTPD1	simple:P0DMS8	simple:P49961	ADORA3	ENTPD1	FALSE	TRUE	FALSE	curated	FALSE	0.08
CPI-SS0F00D756A	CD40_TNFSF13B	simple:P25942	simple:Q9Y275	CD40	TNFSF13B	TRUE	TRUE	FALSE	I2D,InnateDB	FALSE	0.08				0.455	1.682																														1.578
CPI-SS03A4F7DC8	AXL_GAS6	simple:P30530	simple:Q14393	AXL	GAS6	TRUE	TRUE	FALSE	guidetopharmacology.org	FALSE	0.08																																		0.476	0.405	0.286		0.406
CPI-SS02EBC1BB0	TNF_NOTCH1	simple:P01375	simple:P46531	TNF	NOTCH1	TRUE	FALSE	TRUE	I2D	FALSE	0.08																		0.297										0.356		0.207
CPI-SC0847A64D2	FN1_aVb5 complex	simple:P02751	complex:aVb5 complex	FN1		TRUE	FALSE	FALSE	curated	TRUE	0.08																																		5.215	5.173
CPI-SS080683E15	CXCL10_CXCR3	simple:P02778	simple:P49682	CXCL10	CXCR3	TRUE	FALSE	TRUE	curated	FALSE	0.08																																1.552	1.288
CPI-SS06AA638A8	CD72_SEMA4D	simple:P21854	simple:Q92854	CD72	SEMA4D	FALSE	FALSE	TRUE	curated	FALSE	0.08			0.26		0.267		0.231			0.252
CPI-SS0B87FE6E0	NOTCH1_JAG1	simple:P46531	simple:P78504	NOTCH1	JAG1	FALSE	TRUE	FALSE	curated	FALSE	0.08
CPI-SS0E1A8414D	DLK1_NOTCH2	simple:P80370	simple:Q04721	DLK1	NOTCH2	FALSE	FALSE	TRUE	curated	FALSE	0.08																																		0.501	0.488
CPI-SS05B1FA8A8	LRP6_CKLF	simple:O75581	simple:Q9UBR5	LRP6	CKLF	TRUE	TRUE	FALSE	IMEx,IntAct	FALSE	0.08
CPI-SS0481D83A4	EGFR_AREG	simple:P00533	simple:P15514	EGFR	AREG	TRUE	TRUE	FALSE	curated	FALSE	0.09																																	1.016		2.036
CPI-SS05B7D3407	CCL5_ACKR1	simple:P13501	simple:Q16570	CCL5	ACKR1	TRUE	FALSE	TRUE	curated	FALSE	0.09								3.85										4.104										11.65										4.183
CPI-SS02AB0C3E0	SPP1_CD44	simple:P10451	simple:P16070	SPP1	CD44	TRUE	FALSE	TRUE	I2D,IMEx,InnateDB-All,IntAct	FALSE	0.09
CPI-SS0DE0A486F	NRP1_VEGFA	simple:O14786	simple:P15692	NRP1	VEGFA	TRUE	TRUE	FALSE	curated	FALSE	0.09																																			0.43
CPI-SS0E00478B4	NRP2_VEGFA	simple:O60462	simple:P15692	NRP2	VEGFA	TRUE	TRUE	FALSE	curated	FALSE	0.09																																			0.418
CPI-SC0E3784FFB	LAMC1_a2b1 complex	simple:P11047	complex:a2b1 complex	LAMC1		TRUE	FALSE	FALSE	curated	TRUE	0.09																																						0.363
CPI-SS04F90EE0D	SELE_GLG1	simple:P16581	simple:Q92896	SELE	GLG1	FALSE	FALSE	FALSE	curated	FALSE	0.09
CPI-SS0A2949959	ICAM3_CD209	simple:P32942	simple:Q9NNX6	ICAM3	CD209	TRUE	FALSE	TRUE	curated	FALSE	0.09					0.571										0.808										0.664
CPI-SS0FBC9234C	TNF_PTPRS	simple:P01375	simple:Q13332	TNF	PTPRS	TRUE	FALSE	TRUE	InnateDB-All	FALSE	0.1																								0.24					0.214	0.22
CPI-SS0DEDA3567	TNFSF10_RIPK1	simple:P50591	simple:Q13546	TNFSF10	RIPK1	TRUE	FALSE	TRUE	InnateDB-All	FALSE	0.1																																			0.648
CPI-SS0110361CB	LTA_TNFRSF14	simple:P01374	simple:Q92956	LTA	TNFRSF14	TRUE	FALSE	TRUE	curated	FALSE	0.1											0.446	0.549	0.419	0.376	0.702	0.426	0.456	0.465	0.374	0.433
CPI-SS080611C5B	ALOX5_ALOX5AP	simple:P09917	simple:P20292	ALOX5	ALOX5AP	FALSE	FALSE	FALSE	guidetopharmacology.org	FALSE	0.1			1.202		1.185		0.542			0.662
CPI-SC0E60FEE99	TGFB1_aVb6 complex	simple:P01137	complex:aVb6 complex	TGFB1		TRUE	FALSE	FALSE	curated	TRUE	0.1																													0.301	0.282
CPI-SS0EB5AEC83	SELL_CD34	simple:P14151	simple:P28906	SELL	CD34	FALSE	FALSE	FALSE	curated	FALSE	0.1				0.567				1.94						0.541				1.914
CPI-SS0C28FEC7D	TNFSF13_TNFRSF14	simple:O75888	simple:Q92956	TNFSF13	TNFRSF14	TRUE	FALSE	TRUE	I2D,InnateDB-All	FALSE	0.1
CPI-SS08877A081	LGALS9_COLEC12	simple:O00182	simple:Q5KU26	LGALS9	COLEC12	TRUE	FALSE	TRUE	InnateDB-All	FALSE	0.1														0.211	0.22																			0.21	0.22
CPI-SS02246DA17	CXCR3_CXCL9	simple:P49682	simple:Q07325	CXCR3	CXCL9	TRUE	TRUE	FALSE	curated	FALSE	0.1														2.038	2.412									1.775	2.149
CPI-SS00150FB64	HLA-F_LILRB1	simple:P30511	simple:Q8NHL6	HLA-F	LILRB1	TRUE	FALSE	TRUE	curated	FALSE	0.1					0.692										0.876										0.777										0.696
CPI-SS09808DEAE	CD74_APP	simple:P04233	simple:P05067	CD74	APP	FALSE	TRUE	FALSE	curated	FALSE	0.1				26.142	25.776			27.184	26.581	26.361
CPI-SS0BD9F32BA	LGALS9_DAG1	simple:O00182	simple:Q14118	LGALS9	DAG1	TRUE	FALSE	TRUE	InnateDB-All	FALSE	0.1
CPI-SS0A76A8E97	HLA-F_LILRB2	simple:P30511	simple:Q8N423	HLA-F	LILRB2	FALSE	FALSE	TRUE	curated	FALSE	0.1					0.882										1.066										0.967										0.886
CPI-SC096929DB0	FN1_aVb1 complex	simple:P02751	complex:aVb1 complex	FN1		TRUE	FALSE	FALSE	curated	TRUE	0.1																																		5.331	5.257			5.232
CPI-SC007890A1C	CDH1_aEb7 complex	simple:P12830	complex:aEb7 complex	CDH1		FALSE	FALSE	FALSE	curated	TRUE	0.1
CPI-SC092659F65	ICAM4_aLb2 complex	simple:Q14773	complex:aLb2 complex	ICAM4		TRUE	FALSE	FALSE	curated	TRUE	0.1
CPI-SS042A6F835	IGF2_IGF2R	simple:P01344	simple:P11717	IGF2	IGF2R	TRUE	FALSE	TRUE	curated	FALSE	0.1																																		0.807	0.876			0.815
CPI-SC0EEF3A379	LAMC1_a6b1 complex	simple:P11047	complex:a6b1 complex	LAMC1		TRUE	FALSE	FALSE	curated	TRUE	0.11																																				0.375		0.907
CPI-SS00F282936	CXCR6_CXCL16	simple:O00574	simple:Q9H2A7	CXCR6	CXCL16	TRUE	TRUE	TRUE	guidetopharmacology.org	FALSE	0.11														0.442	1.497				0.665	0.646				0.5	1.555				0.724	0.704
CPI-SS0E2431C09	PDCD1_FAM3C	simple:Q15116	simple:Q92520	PDCD1	FAM3C	TRUE	TRUE	FALSE	InnateDB-All	FALSE	0.11																			0.917	1.124				0.627					1.075	1.282
CPI-SS0B99F22A2	JAG1_NOTCH3	simple:P78504	simple:Q9UM47	JAG1	NOTCH3	FALSE	FALSE	TRUE	curated	FALSE	0.12																																		0.599
CPI-SS044C72D0D	SEMA4A_PLXND1	simple:Q9H3S1	simple:Q9Y4D7	SEMA4A	PLXND1	FALSE	FALSE	TRUE	curated	FALSE	0.12																																		0.177	0.311			0.47
CPI-SC09E5431A2	IFNG_Type II IFNR	simple:P01579	complex:Type II IFNR	IFNG		TRUE	FALSE	TRUE	curated	FALSE	0.12																					0.567			0.739	0.992			0.701	0.748	0.739
CPI-SS0D0252D87	AXL_IL15RA	simple:P30530	simple:Q13261	AXL	IL15RA	TRUE	TRUE	TRUE	I2D	FALSE	0.12																																		0.313	0.298	0.246		0.285
CPI-SS077B160B9	IL15_IL15RA	simple:P40933	simple:Q13261	IL15	IL15RA	TRUE	FALSE	TRUE	guidetopharmacology.org	FALSE	0.12
CPI-SS08991B378	CD6_ALCAM	simple:P30203	simple:Q13740	CD6	ALCAM	TRUE	FALSE	FALSE	curated	FALSE	0.12															0.403				0.586	0.62					0.417				0.601	0.635
CPI-SC08E97F7CA	VCAM1_a4b7 complex	simple:P19320	complex:a4b7 complex	VCAM1		FALSE	FALSE	FALSE	curated	TRUE	0.12																															0.319	0.335	0.421			0.328	0.345
CPI-SS0F3D40856	PGRMC2_CCL4L2	simple:O15173	simple:Q8NHW4	PGRMC2	CCL4L2	TRUE	TRUE	FALSE	IMEx,IntAct	FALSE	0.12																																	1.826		1.711
CPI-SS0419B80C4	LGALS9_LRP1	simple:O00182	simple:Q07954	LGALS9	LRP1	TRUE	FALSE	TRUE	InnateDB-All	FALSE	0.12				0.684	0.593									0.697	0.606																			0.696	0.605
CPI-SC0B4D7E0FF	FN1_a4b7 complex	simple:P02751	complex:a4b7 complex	FN1		TRUE	FALSE	FALSE	curated	TRUE	0.12																															5.132	5.148	5.234			5.141	5.158
CPI-SS0F8EFEECF	TNF_DAG1	simple:P01375	simple:Q14118	TNF	DAG1	TRUE	FALSE	TRUE	InnateDB-All	FALSE	0.13																								0.218				0.245	0.247	0.265
CPI-SS0C4E86714	TNFRSF1B_GRN	simple:P20333	simple:P28799	TNFRSF1B	GRN	TRUE	TRUE	FALSE	IMEx,InnateDB-All,MINT	FALSE	0.13					5.187									1.871	6.357	1.662		2.187	1.963	1.919					5.443
CPI-SC098C06330	TGFB1_TGFbeta receptor1	simple:P01137	complex:TGFbeta receptor1	TGFB1		TRUE	FALSE	TRUE	curated	FALSE	0.13																									0.306										0.376
CPI-SS09A3FA737	NAMPT_P2RY6	simple:P43490	simple:Q15077	NAMPT	P2RY6	TRUE	FALSE	TRUE	IMEx,IntAct	FALSE	0.13
CPI-SS085EE60B1	TGFB1_TGFBR3	simple:P01137	simple:Q03167	TGFB1	TGFBR3	TRUE	FALSE	TRUE	curated	FALSE	0.13								0.301										0.343						0.313				0.374						0.384				0.444
CPI-SS0EFE0B07A	CXCL12_CXCR3	simple:P48061	simple:P49682	CXCL12	CXCR3	TRUE	FALSE	TRUE	guidetopharmacology.org	FALSE	0.13																																2.49	2.227			2.079	2.165
CPI-SC0A9EB628A	VCAM1_a4b1 complex	simple:P19320	complex:a4b1 complex	VCAM1		FALSE	FALSE	FALSE	curated	TRUE	0.14																															0.361	0.486	0.495		0.542	0.328	0.418
CPI-SS09C52F54E	LGALS9_SORL1	simple:O00182	simple:Q92673	LGALS9	SORL1	TRUE	FALSE	TRUE	InnateDB-All	FALSE	0.14					0.278										0.291																				0.291
CPI-SC06364D669	FN1_a4b1 complex	simple:P02751	complex:a4b1 complex	FN1		TRUE	FALSE	FALSE	curated	TRUE	0.14																															5.174	5.299	5.308		5.355	5.141	5.231
CPI-SS0AD0ED887	TNFRSF11B_TNFSF10	simple:O00300	simple:P50591	TNFRSF11B	TNFSF10	TRUE	FALSE	FALSE	curated	FALSE	0.14
CPI-CS0A66DB1CA	CD8 receptor_LCK	complex:CD8 receptor	simple:P06239		LCK	FALSE	TRUE	FALSE	curated	FALSE	0.14																					0.916	1.758	1.533				1.414			1.409
CPI-SS0BC7CD11B	LGALS9_MET	simple:O00182	simple:P08581	LGALS9	MET	TRUE	FALSE	TRUE	InnateDB-All	FALSE	0.14								0.22										0.233		0.223																		0.233
CPI-SC070D5A96F	JAM2_a4b1 complex	simple:P57087	complex:a4b1 complex	JAM2		FALSE	FALSE	FALSE	curated	TRUE	0.14																															0.246	0.371	0.381		0.427	0.214	0.304
CPI-SS04F3A1E5C	COPA_SORT1	simple:P53621	simple:Q99523	COPA	SORT1	TRUE	FALSE	TRUE	IMEx,InnateDB-All,IntAct,MatrixDB	FALSE	0.15																																			0.288
CPI-SS0E292C126	KLRB1_CLEC2D	simple:Q12918	simple:Q9UHP7	KLRB1	CLEC2D	FALSE	TRUE	TRUE	curated	FALSE	0.15											0.299	0.484	0.451				0.381			0.435	0.667	0.852	0.819				0.749			0.803
CPI-SS0E23CEB91	LGALS9_HAVCR2	simple:O00182	simple:Q8TDQ0	LGALS9	HAVCR2	TRUE	FALSE	TRUE	curated	FALSE	0.15					0.469								0.279		0.482																		0.279		0.482
CPI-SS09C4FCB90	ICAM1_SPN	simple:P05362	simple:P16150	ICAM1	SPN	FALSE	TRUE	FALSE	curated	FALSE	0.15																																0.486	0.51		0.451		0.457
CPI-SS0E9A581F8	ICAM1_ITGAL	simple:P05362	simple:P20701	ICAM1	ITGAL	FALSE	TRUE	TRUE	curated	FALSE	0.15																																0.481	0.467		0.468		0.44
CPI-SC0F4AC5AA2	ICAM1_aLb2 complex	simple:P05362	complex:aLb2 complex	ICAM1		FALSE	TRUE	FALSE	curated	TRUE	0.15																																0.481	0.467		0.468		0.44
CPI-SS08920B6FF	PODXL_SELL	simple:O00592	simple:P14151	PODXL	SELL	FALSE	FALSE	FALSE	curated	FALSE	0.15
CPI-SC08923F7F7	F11R_aLb2 complex	simple:Q9Y624	complex:aLb2 complex	F11R		FALSE	TRUE	FALSE	curated	TRUE	0.15
CPI-SS0179FBFD3	TNFRSF10A_TNFSF10	simple:O00220	simple:P50591	TNFRSF10A	TNFSF10	TRUE	TRUE	FALSE	curated	FALSE	0.15
CPI-SS027AFFC0E	NCR3_BAG6	simple:O14931	simple:P46379	NCR3	BAG6	FALSE	TRUE	FALSE	curated	FALSE	0.15				0.2	0.237			0.234	0.34	0.343				0.187	0.224			0.22	0.326	0.329				0.181	0.217			0.214	0.32	0.323
CPI-SS083CBFACD	MDK_SORL1	simple:P21741	simple:Q92673	MDK	SORL1	TRUE	FALSE	TRUE	InnateDB-All	FALSE	0.15																																2.058			2.196		2.084
CPI-SS0E0DEA7D5	PECAM1_CD38	simple:P16284	simple:P28907	PECAM1	CD38	FALSE	TRUE	TRUE	curated	FALSE	0.15
CPI-SS088A0A760	EGFR_COPA	simple:P00533	simple:P53621	EGFR	COPA	TRUE	TRUE	FALSE	InnateDB-All	FALSE	0.16																																		0.312	0.359			0.319
CPI-SS0339AE950	SIRPA_CD47	simple:P78324	simple:Q08722	SIRPA	CD47	FALSE	TRUE	TRUE	curated	FALSE	0.16
CPI-SS02A0FF87F	FAM3C_CLEC2D	simple:Q92520	simple:Q9UHP7	FAM3C	CLEC2D	TRUE	FALSE	TRUE	IMEx,InnateDB-All,IntAct	FALSE	0.16																															0.543	0.728	0.695				0.625
CPI-SS0632A027A	CD44_HBEGF	simple:P16070	simple:Q99075	CD44	HBEGF	TRUE	TRUE	TRUE	I2D,InnateDB-All	FALSE	0.16					1.552										1.815										1.734										1.899			1.156
CPI-SS060B82BBC	JAG1_NOTCH2	simple:P78504	simple:Q04721	JAG1	NOTCH2	FALSE	FALSE	TRUE	curated	FALSE	0.16																																		0.363	0.349
CPI-SS06CBC985C	LTBR_LTB	simple:P36941	simple:Q06643	LTBR	LTB	FALSE	TRUE	FALSE	curated	FALSE	0.18																															1.527	3.899					2.058
CPI-SS08B7D54A3	TNF_FAS	simple:P01375	simple:P25445	TNF	FAS	TRUE	FALSE	TRUE	InnateDB-All	FALSE	0.18												0.283										0.342		0.294			0.241			0.299
CPI-SS0055264F3	EGFR_TGFB1	simple:P00533	simple:P01137	EGFR	TGFB1	TRUE	TRUE	FALSE	IMEx,InnateDB-All,MINT	FALSE	0.18																																		0.384	0.705			0.473
CPI-SS0A28DCA72	CXCL12_CXCR4	simple:P48061	simple:P61073	CXCL12	CXCR4	TRUE	FALSE	TRUE	curated	FALSE	0.19																															4.061	2.794	3.54		2.641	2.284	3.773	2.062
CPI-SS03B8E2D7A	TNF_ICOS	simple:P01375	simple:Q9Y6W8	TNF	ICOS	TRUE	FALSE	TRUE	InnateDB-All	FALSE	0.19												0.584					0.241			0.241		0.643	0.272				0.3			0.3
CPI-SS08FAC0A55	PLXNB2_SEMA4D	simple:O15031	simple:Q92854	PLXNB2	SEMA4D	FALSE	TRUE	TRUE	curated	FALSE	0.19																																	0.215		0.221		0.185
CPI-SS0E9015902	CD47_SIRPG	simple:Q08722	simple:Q9P1W8	CD47	SIRPG	FALSE	TRUE	FALSE	curated	FALSE	0.19		0.566										0.531																				0.67	0.535
CPI-SS02ACCF1F7	MIF_TNFRSF14	simple:P14174	simple:Q92956	MIF	TNFRSF14	TRUE	FALSE	TRUE	I2D,IntAct	FALSE	0.2
CPI-SS0898D7F7F	TNFRSF10B_TNFSF10	simple:O14763	simple:P50591	TNFRSF10B	TNFSF10	TRUE	TRUE	FALSE	curated	FALSE	0.2
CPI-SS0E7D5974D	TNF_TNFRSF1B	simple:P01375	simple:P20333	TNF	TNFRSF1B	TRUE	FALSE	TRUE	curated	FALSE	0.2												1.325			0.783					0.518		1.384	0.47		0.842					0.577
CPI-SS01A07768A	CD46_JAG1	simple:P15529	simple:P78504	CD46	JAG1	FALSE	TRUE	FALSE	curated	FALSE	0.2																		0.418										0.416						0.344				0.48
CPI-SS0302E8E8F	CD74_COPA	simple:P04233	simple:P53621	CD74	COPA	TRUE	TRUE	FALSE	IMEx,IntAct	FALSE	0.2	25.566	25.572	25.563	25.694	25.74	25.586	25.563	25.7	25.86	25.876
CPI-SS0A9FB762A	LGALS9_PTPRK	simple:O00182	simple:Q15262	LGALS9	PTPRK	TRUE	FALSE	TRUE	InnateDB-All	FALSE	0.2								0.323	0.449	0.442								0.337	0.462	0.455																		0.336
CPI-SS0D4C221B8	ICAM1_AREG	simple:P05362	simple:P15514	ICAM1	AREG	TRUE	TRUE	FALSE	InnateDB-All	FALSE	0.21																																	1.253		2.273
CPI-SS0ABC5C1B8	CD74_MIF	simple:P04233	simple:P14174	CD74	MIF	TRUE	TRUE	FALSE	I2D,InnateDB-All	FALSE	0.22	25.875	26.299	26.141	27.673	26.909	26.914	26.079	27.078	33.069	32.007
CPI-SS002DF6C31	LGALS9_SLC1A5	simple:O00182	simple:Q15758	LGALS9	SLC1A5	TRUE	FALSE	TRUE	I2D,InnateDB-All	FALSE	0.22									0.413	0.406									0.426	0.419
CPI-SS0703338F5	LGALS9_CD44	simple:O00182	simple:P16070	LGALS9	CD44	TRUE	FALSE	TRUE	InnateDB	FALSE	0.22					1.29				1.277	1.192					1.303				1.29	1.205															1.302
CPI-SS065F7DA2A	COPA_P2RY6	simple:P53621	simple:Q15077	COPA	P2RY6	TRUE	FALSE	TRUE	IMEx,IntAct	FALSE	0.23					0.359										0.365										0.357										0.487	0.339		0.349
CPI-SS04B4619D0	TNF_TNFRSF1A	simple:P01375	simple:P19438	TNF	TNFRSF1A	TRUE	FALSE	TRUE	curated	FALSE	0.23														0.609	0.667			0.656	0.506					0.668	0.726			0.715	0.565	0.517
CPI-SS00B1BEE64	CD2_CD58	simple:P06729	simple:P19256	CD2	CD58	FALSE	TRUE	FALSE	curated	FALSE	0.24												1.623	1.539		1.669			1.59	1.55	1.653		1.183	1.1		1.229			1.151	1.111	1.214
CPI-SS0D4BF6CA3	CD27_CD70	simple:P26842	simple:P32970	CD27	CD70	TRUE	TRUE	FALSE	curated	FALSE	0.25											1.293	1.41	1.286			1.313				1.401	0.653	0.77	0.646			0.673				0.762
CPI-SS061A7E099	CD55_ADGRE5	simple:P08174	simple:P48960	CD55	ADGRE5	TRUE	TRUE	TRUE	curated	FALSE	0.25			0.775		0.747					0.654																							0.611		0.583
CPI-SC063BC3DDE	ICAM2_aLb2 complex	simple:P13598	complex:aLb2 complex	ICAM2		FALSE	FALSE	FALSE	curated	TRUE	0.25												0.254	0.24		0.241		0.213			0.219
CPI-SS014958F32	LGALS9_CD47	simple:O00182	simple:Q08722	LGALS9	CD47	TRUE	FALSE	TRUE	InnateDB-All	FALSE	0.25					0.598				0.754	0.897					0.611				0.767	0.91															0.611
CPI-SS087321EB5	SELL_SELPLG	simple:P14151	simple:Q14242	SELL	SELPLG	FALSE	FALSE	TRUE	curated	FALSE	0.27		0.796	0.697		0.736	0.567	0.657			0.616		0.77	0.671		0.71	0.541	0.631			0.59
CPI-SS055E061C9	LAMP1_FAM3C	simple:P11279	simple:Q92520	LAMP1	FAM3C	TRUE	TRUE	FALSE	InnateDB-All	FALSE	0.29										1.111									0.974	1.181									0.971	1.178
CPI-SC0329D5397	ICAM3_aLb2 complex	simple:P32942	complex:aLb2 complex	ICAM3		FALSE	FALSE	FALSE	curated	TRUE	0.3		0.343	0.329		0.33		0.301			0.308		0.579	0.565		0.566		0.538			0.544		0.436	0.421		0.422		0.394			0.4
CPI-SS034D36D2F	HLA-C_FAM3C	simple:HLAC	simple:Q92520	HLA-C	FAM3C	TRUE	TRUE	FALSE	InnateDB-All	FALSE	0.33
CPI-SS04E690D72	PTN_PTPRZ1	simple:P21246	simple:P23471	PTN	PTPRZ1	TRUE	FALSE	FALSE	curated	FALSE	1.33
CPI-SS05D7900BF	PTN_ALK	simple:P21246	simple:Q9UM73	PTN	ALK	TRUE	FALSE	TRUE	curated	FALSE	1.33
CPI-SS027E12A36	MDK_PTPRZ1	simple:P21741	simple:P23471	MDK	PTPRZ1	TRUE	FALSE	FALSE	curated	FALSE	1.33
CPI-SS012AFC842	MDK_ALK	simple:P21741	simple:Q9UM73	MDK	ALK	TRUE	FALSE	TRUE	curated	FALSE	1.33
CPI-SS0D3C90DDA	WISP3_SORL1	simple:O95389	simple:Q92673	WISP3	SORL1	TRUE	FALSE	TRUE	InnateDB-All	FALSE	1.33
CPI-SS0CB4F2FE4	PDGFB_ADGRV1	simple:P01127	simple:Q8WXG9	PDGFB	ADGRV1	TRUE	FALSE	TRUE	InnateDB-All	FALSE	1.33
CPI-SS048604E28	WNT3A_FZD8	simple:P56704	simple:Q9H461	WNT3A	FZD8	TRUE	FALSE	TRUE	IMEx,IntAct	FALSE	1.33
CPI-SS0193C3064	WNT1_FZD8	simple:P04628	simple:Q9H461	WNT1	FZD8	TRUE	FALSE	TRUE	I2D,InnateDB-All	FALSE	1.33
CPI-SS0FF49C823	EFNA1_EPHA1	simple:P20827	simple:P21709	EFNA1	EPHA1	TRUE	FALSE	TRUE	curated	FALSE	1.33
CPI-SS023ABAE18	XCL1_ADGRV1	simple:P47992	simple:Q8WXG9	XCL1	ADGRV1	TRUE	FALSE	TRUE	InnateDB-All	FALSE	1.33
CPI-SS03D887978	IFNE_ADGRV1	simple:Q86WN2	simple:Q8WXG9	IFNE	ADGRV1	TRUE	FALSE	TRUE	InnateDB-All	FALSE	1.33
CPI-SS0014DB67C	CER1_MRC2	simple:O95813	simple:Q9UBG0	CER1	MRC2	TRUE	FALSE	TRUE	InnateDB-All	FALSE	1.33
CPI-SS0984C2931	WNT3A_LRP1	simple:P56704	simple:Q07954	WNT3A	LRP1	TRUE	FALSE	TRUE	I2D	FALSE	1.33
CPI-SS0CB863B46	WNT5A_PTPRK	simple:P41221	simple:Q15262	WNT5A	PTPRK	TRUE	FALSE	TRUE	InnateDB-All	FALSE	1.33
CPI-SS07CF0C6E7	CALCB_CALCR	simple:P10092	simple:P30988	CALCB	CALCR	TRUE	FALSE	TRUE	guidetopharmacology.org	FALSE	1.33
CPI-SS06C0074BD	CCL21_CCR7	simple:O00585	simple:P32248	CCL21	CCR7	TRUE	FALSE	TRUE	curated	FALSE	1.33
CPI-SS039863E62	CCL25_CCR9	simple:O15444	simple:P51686	CCL25	CCR9	TRUE	FALSE	TRUE	curated	FALSE	1.33
CPI-SS0747FCACD	CXCL11_ACKR3	simple:O14625	simple:P25106	CXCL11	ACKR3	TRUE	FALSE	TRUE	guidetopharmacology.org	FALSE	1.33
CPI-SS062DED513	ADCYAP1_VIPR1	simple:P18509	simple:P32241	ADCYAP1	VIPR1	TRUE	FALSE	TRUE	I2D	FALSE	1.33
CPI-SS003AFD9BA	GHRH_VIPR1	simple:P01286	simple:P32241	GHRH	VIPR1	TRUE	FALSE	TRUE	guidetopharmacology.org	FALSE	1.33
CPI-SS0EC70F078	SCT_VIPR1	simple:P09683	simple:P32241	SCT	VIPR1	TRUE	FALSE	TRUE	I2D,InnateDB-All	FALSE	1.33
CPI-SS02CCE14A7	ADCYAP1_VIPR2	simple:P18509	simple:P41587	ADCYAP1	VIPR2	TRUE	FALSE	TRUE	I2D	FALSE	1.33
CPI-SS0445D021B	PYY_NPY5R	simple:P10082	simple:Q15761	PYY	NPY5R	TRUE	FALSE	TRUE	I2D	FALSE	1.33
CPI-SS0C2000B56	PPY_NPY5R	simple:P01298	simple:Q15761	PPY	NPY5R	TRUE	FALSE	TRUE	guidetopharmacology.org	FALSE	1.33
CPI-SS08A54963F	EFNA2_EPHA2	simple:O43921	simple:P29317	EFNA2	EPHA2	FALSE	FALSE	TRUE	curated	FALSE	1.33
CPI-SS0A9F17199	PYY_NPY1R	simple:P10082	simple:P25929	PYY	NPY1R	TRUE	FALSE	TRUE	guidetopharmacology.org	FALSE	1.33
CPI-SS0230EE330	NPPA_NPR2	simple:P01160	simple:P20594	NPPA	NPR2	TRUE	FALSE	TRUE	I2D,InnateDB-All	FALSE	1.33
CPI-SS0133239EA	ADCYAP1_ADCYAP1R1	simple:P18509	simple:P41586	ADCYAP1	ADCYAP1R1	TRUE	FALSE	TRUE	I2D,IMEx	FALSE	1.33
CPI-SS0B34CBA4B	EFNA2_EPHA1	simple:O43921	simple:P21709	EFNA2	EPHA1	FALSE	FALSE	TRUE	curated	FALSE	1.33
CPI-SS0472C478C	BMP7_PTPRK	simple:P18075	simple:Q15262	BMP7	PTPRK	TRUE	FALSE	TRUE	InnateDB-All	FALSE	1.33
CPI-SS0D81D9F5E	EFNA2_EPHA5	simple:O43921	simple:P54756	EFNA2	EPHA5	FALSE	FALSE	TRUE	curated	FALSE	1.33
CPI-SS037E6BEDF	EFNA1_EPHA8	simple:P20827	simple:P29322	EFNA1	EPHA8	TRUE	FALSE	TRUE	curated	FALSE	1.33
CPI-SS0830C7910	EFNA2_EPHA8	simple:O43921	simple:P29322	EFNA2	EPHA8	FALSE	FALSE	TRUE	curated	FALSE	1.33
CPI-SS09CA492BA	EFNA1_EPHA3	simple:P20827	simple:P29320	EFNA1	EPHA3	TRUE	FALSE	TRUE	curated	FALSE	1.33
CPI-SS0C875BA24	EFNA2_EPHA3	simple:O43921	simple:P29320	EFNA2	EPHA3	TRUE	FALSE	TRUE	curated	FALSE	1.33
CPI-SS046F6F0C1	EFNA1_EPHA2	simple:P20827	simple:P29317	EFNA1	EPHA2	TRUE	FALSE	TRUE	curated	FALSE	1.33
CPI-SS04A7BCE8D	NPPA_NPR3	simple:P01160	simple:P17342	NPPA	NPR3	TRUE	FALSE	TRUE	I2D,InnateDB-All	FALSE	1.33
CPI-SS0D782F60B	WNT4_FZD8	simple:P56705	simple:Q9H461	WNT4	FZD8	TRUE	FALSE	TRUE	I2D	FALSE	1.33
CPI-SS02C418D99	WNT2_FZD2	simple:P09544	simple:Q14332	WNT2	FZD2	TRUE	FALSE	TRUE	curated	FALSE	1.33
CPI-SS080C0EEB8	WNT3A_FZD1	simple:P56704	simple:Q9UP38	WNT3A	FZD1	TRUE	FALSE	TRUE	I2D,InnateDB-All	FALSE	1.33
CPI-SS039799099	FGFR1_NCAM1	simple:P11362	simple:P13591	FGFR1	NCAM1	TRUE	TRUE	TRUE	curated	FALSE	1.33
CPI-SS038E93B77	FGFR1_FGF9	simple:P11362	simple:P31371	FGFR1	FGF9	TRUE	TRUE	FALSE	I2D,InnateDB-All	FALSE	1.33
CPI-SS0907A7598	FGFR2_FGF9	simple:P21802	simple:P31371	FGFR2	FGF9	TRUE	TRUE	FALSE	I2D,InnateDB-All	FALSE	1.33
CPI-SS0649EA05F	FGFR4_FGF9	simple:P22455	simple:P31371	FGFR4	FGF9	TRUE	TRUE	FALSE	I2D	FALSE	1.33
CPI-SS07A9A501C	FGFR3_FGF9	simple:P22607	simple:P31371	FGFR3	FGF9	TRUE	TRUE	FALSE	I2D,InnateDB-All	FALSE	1.33
CPI-SS0A683CBC1	WNT7B_FZD10	simple:P56706	simple:Q9ULW2	WNT7B	FZD10	TRUE	FALSE	TRUE	curated	FALSE	1.33
CPI-SS01469637C	WNT2B_FZD4	simple:Q93097	simple:Q9ULV1	WNT2B	FZD4	TRUE	FALSE	TRUE	curated	FALSE	1.33
CPI-SS0B8083B44	WNT7B_FZD4	simple:P56706	simple:Q9ULV1	WNT7B	FZD4	TRUE	FALSE	TRUE	curated	FALSE	1.33
CPI-SS0769B1FF3	FGFR1_FGF8	simple:P11362	simple:P55075	FGFR1	FGF8	TRUE	TRUE	FALSE	I2D,IMEx,InnateDB-All,IntAct	FALSE	1.33
CPI-SS07BA4A3B7	FGFR2_FGF8	simple:P21802	simple:P55075	FGFR2	FGF8	TRUE	TRUE	FALSE	I2D,IMEx,InnateDB-All,IntAct	FALSE	1.33
CPI-SS05C077A1E	FGFR4_FGF8	simple:P22455	simple:P55075	FGFR4	FGF8	TRUE	TRUE	FALSE	I2D	FALSE	1.33
CPI-SS016B7C7D6	BMP2_SMO	simple:P12643	simple:Q99835	BMP2	SMO	TRUE	FALSE	TRUE	I2D	FALSE	1.33
CPI-SS0A69F13A3	WNT4_SMO	simple:P56705	simple:Q99835	WNT4	SMO	TRUE	FALSE	TRUE	I2D	FALSE	1.33
CPI-SS0E0BCE16F	FGFR1_FGF5	simple:P11362	simple:P12034	FGFR1	FGF5	TRUE	TRUE	FALSE	I2D,InnateDB-All	FALSE	1.33
CPI-SS0D8972B21	WNT1_RYK	simple:P04628	simple:P34925	WNT1	RYK	TRUE	FALSE	TRUE	I2D	FALSE	1.33
CPI-SS0D99CC068	FGFR3_FGF8	simple:P22607	simple:P55075	FGFR3	FGF8	TRUE	TRUE	FALSE	I2D,IMEx,InnateDB-All	FALSE	1.33
CPI-SS07A0F4D73	FGFR1_FGF23	simple:P11362	simple:Q9GZV9	FGFR1	FGF23	TRUE	TRUE	FALSE	IMEx,InnateDB-All	FALSE	1.33
CPI-SS01D785DBA	FGFR2_FGF23	simple:P21802	simple:Q9GZV9	FGFR2	FGF23	TRUE	TRUE	FALSE	I2D,IMEx,InnateDB-All,IntAct	FALSE	1.33
CPI-SS0883B7EE4	FGFR3_FGF23	simple:P22607	simple:Q9GZV9	FGFR3	FGF23	TRUE	TRUE	FALSE	I2D	FALSE	1.33
CPI-SS0BF490275	FGFR1_KL	simple:P11362	simple:Q9UEF7	FGFR1	KL	TRUE	TRUE	FALSE	I2D	FALSE	1.33
CPI-SS06A0B20BD	FGFR2_EPHA4	simple:P21802	simple:P54764	FGFR2	EPHA4	TRUE	TRUE	TRUE	I2D,InnateDB-All	FALSE	1.33
CPI-SS0E63AB61E	EFNA2_EPHA4	simple:O43921	simple:P54764	EFNA2	EPHA4	FALSE	FALSE	TRUE	curated	FALSE	1.33
CPI-SS098F416C1	FGFR2_XPR1	simple:P21802	simple:Q9UBH6	FGFR2	XPR1	TRUE	TRUE	TRUE	InnateDB-All	FALSE	1.33
CPI-SS0FC01B947	EFNA5_EPHA4	simple:P52803	simple:P54764	EFNA5	EPHA4	FALSE	FALSE	TRUE	curated	FALSE	1.33
CPI-SS0D1AE5C79	FGFR3_EPHA4	simple:P22607	simple:P54764	FGFR3	EPHA4	TRUE	TRUE	TRUE	I2D,InnateDB-All	FALSE	1.33
CPI-SS00D9A0644	FGFR2_CD83	simple:P21802	simple:Q01151	FGFR2	CD83	TRUE	TRUE	TRUE	InnateDB-All	FALSE	1.33
CPI-SS0CC898553	FGFR2_PTPRR	simple:P21802	simple:Q15256	FGFR2	PTPRR	TRUE	TRUE	TRUE	InnateDB-All	FALSE	1.33
CPI-SS0658257AC	FGFR4_PTPRR	simple:P22455	simple:Q15256	FGFR4	PTPRR	TRUE	TRUE	TRUE	InnateDB-All	FALSE	1.33
CPI-SS0EB136379	WNT1_CD36	simple:P04628	simple:P16671	WNT1	CD36	TRUE	FALSE	TRUE	InnateDB	FALSE	1.33
CPI-SS0A81A3626	WNT7A_LDLR	simple:O00755	simple:P01130	WNT7A	LDLR	TRUE	FALSE	TRUE	InnateDB-All	FALSE	1.33
CPI-SS01F908B16	TFF1_FCRL4	simple:P04155	simple:Q96PJ5	TFF1	FCRL4	TRUE	FALSE	TRUE	IMEx,InnateDB-All,IntAct	FALSE	1.33
CPI-SS073F3FAD5	WNT5A_ROR1	simple:P41221	simple:Q01973	WNT5A	ROR1	TRUE	FALSE	TRUE	IMEx	FALSE	1.33
CPI-SS0B2D5BA95	WNT5A_FZD1	simple:P41221	simple:Q9UP38	WNT5A	FZD1	TRUE	FALSE	TRUE	curated	FALSE	1.33
CPI-SS0DC5ADBF1	WNT1_FZD1	simple:P04628	simple:Q9UP38	WNT1	FZD1	TRUE	FALSE	TRUE	curated	FALSE	1.33
CPI-SS0CA020C34	WNT4_FZD1	simple:P56705	simple:Q9UP38	WNT4	FZD1	TRUE	FALSE	TRUE	I2D	FALSE	1.33
CPI-SS0E7523314	WNT3_FZD1	simple:P56703	simple:Q9UP38	WNT3	FZD1	TRUE	FALSE	TRUE	I2D	FALSE	1.33
CPI-SS0D81C6C1D	WNT7B_FZD1	simple:P56706	simple:Q9UP38	WNT7B	FZD1	TRUE	FALSE	TRUE	curated	FALSE	1.33
CPI-SS0261EA048	WNT3A_FZD2	simple:P56704	simple:Q14332	WNT3A	FZD2	TRUE	FALSE	TRUE	InnateDB-All	FALSE	1.33
CPI-SS01C2BA5C8	WNT5A_FZD2	simple:P41221	simple:Q14332	WNT5A	FZD2	TRUE	FALSE	TRUE	curated	FALSE	1.33
CPI-SS0879B8E95	CD160_TNFRSF14	simple:O95971	simple:Q92956	CD160	TNFRSF14	FALSE	TRUE	TRUE	curated	FALSE	1.33
CPI-SS0097929A7	BMP7_SLAMF1	simple:P18075	simple:Q13291	BMP7	SLAMF1	TRUE	FALSE	TRUE	InnateDB-All	FALSE	1.33
CPI-SS0E32BEF02	WNT5A_FZD5	simple:P41221	simple:Q13467	WNT5A	FZD5	TRUE	FALSE	TRUE	curated	FALSE	1.33
CPI-SS05550A895	WNT7A_FZD5	simple:O00755	simple:Q13467	WNT7A	FZD5	TRUE	FALSE	TRUE	curated	FALSE	1.33
CPI-SS0D4F593F1	WNT5A_EPHA7	simple:P41221	simple:Q15375	WNT5A	EPHA7	TRUE	FALSE	TRUE	InnateDB-All	FALSE	1.33
CPI-SS0C0A61F92	PLXNB2_SEMA4G	simple:O15031	simple:Q9NTN9	PLXNB2	SEMA4G	FALSE	TRUE	FALSE	curated	FALSE	1.33
CPI-SS01ECFDA18	TNFRSF10C_TNFSF10	simple:O14798	simple:P50591	TNFRSF10C	TNFSF10	TRUE	TRUE	FALSE	curated	FALSE	1.33
CPI-SS01DCC7684	EFNA2_EPHA7	simple:O43921	simple:Q15375	EFNA2	EPHA7	FALSE	FALSE	TRUE	curated	FALSE	1.33
CPI-SS0D5DBB634	EFNA3_EPHA7	simple:P52797	simple:Q15375	EFNA3	EPHA7	FALSE	FALSE	TRUE	curated	FALSE	1.33
CPI-SS0CCCF7C69	PLXNB1_SEMA4D	simple:O43157	simple:Q92854	PLXNB1	SEMA4D	TRUE	TRUE	TRUE	curated	FALSE	1.33
CPI-SS0F81DBF22	EFNA4_EPHA7	simple:P52798	simple:Q15375	EFNA4	EPHA7	TRUE	FALSE	TRUE	curated	FALSE	1.33
CPI-SS028688B7B	EFNA5_EPHA7	simple:P52803	simple:Q15375	EFNA5	EPHA7	FALSE	FALSE	TRUE	curated	FALSE	1.33
CPI-SS035E5A708	DLL3_NOTCH3	simple:Q9NYJ7	simple:Q9UM47	DLL3	NOTCH3	FALSE	FALSE	TRUE	curated	FALSE	1.33
CPI-SS0C56C483F	WNT5A_ANTXR1	simple:P41221	simple:Q9H6X2	WNT5A	ANTXR1	TRUE	FALSE	TRUE	InnateDB-All	FALSE	1.33
CPI-SS0F21DBF93	SCGB3A1_NOTCH3	simple:Q96QR1	simple:Q9UM47	SCGB3A1	NOTCH3	TRUE	FALSE	TRUE	InnateDB-All	FALSE	1.33
CPI-SS0331C5A49	GDF11_ANTXR1	simple:O95390	simple:Q9H6X2	GDF11	ANTXR1	TRUE	FALSE	TRUE	InnateDB-All	FALSE	1.33
CPI-SS0E7CBFD03	WNT5A_ROR2	simple:P41221	simple:Q01974	WNT5A	ROR2	TRUE	FALSE	TRUE	I2D	FALSE	1.33
CPI-SS00A6240B6	WNT1_ROR2	simple:P04628	simple:Q01974	WNT1	ROR2	TRUE	FALSE	TRUE	InnateDB-All	FALSE	1.33
CPI-SS002673EFE	WNT5A_FZD3	simple:P41221	simple:Q9NPG1	WNT5A	FZD3	TRUE	FALSE	TRUE	curated	FALSE	1.33
CPI-SS014B0FCD2	WNT1_FZD3	simple:P04628	simple:Q9NPG1	WNT1	FZD3	TRUE	FALSE	TRUE	I2D	FALSE	1.33
CPI-SS0F26BB901	WNT2_FZD3	simple:P09544	simple:Q9NPG1	WNT2	FZD3	TRUE	FALSE	TRUE	curated	FALSE	1.33
CPI-SS03E450F99	EFNA1_EPHA7	simple:P20827	simple:Q15375	EFNA1	EPHA7	TRUE	FALSE	TRUE	curated	FALSE	1.33
CPI-SS0A7B487D4	KLRG2_WNT11	simple:A4D1S0	simple:O96014	KLRG2	WNT11	TRUE	TRUE	FALSE	InnateDB-All	FALSE	1.33
CPI-SS0EB5364D4	RSPO3_LGR6	simple:Q9BXY4	simple:Q9HBX8	RSPO3	LGR6	TRUE	FALSE	TRUE	guidetopharmacology.org	FALSE	1.33
CPI-SS079EF5D9C	EFNA3_EPHA5	simple:P52797	simple:P54756	EFNA3	EPHA5	FALSE	FALSE	TRUE	curated	FALSE	1.33
CPI-SS0073098F3	IL13_TMEM219	simple:P35225	simple:Q86XT9	IL13	TMEM219	TRUE	FALSE	TRUE	IMEx,IntAct	FALSE	1.33
CPI-SS0431D2256	TNFSF9_TNFRSF9	simple:P41273	simple:Q07011	TNFSF9	TNFRSF9	TRUE	FALSE	TRUE	curated	FALSE	1.33
CPI-SS047CD2E9F	TNFSF9_ADGRG5	simple:P41273	simple:Q8IZF4	TNFSF9	ADGRG5	TRUE	FALSE	TRUE	InnateDB-All	FALSE	1.33
CPI-SS0B537DD3F	CEACAM5_CEACAM1	simple:P06731	simple:P13688	CEACAM5	CEACAM1	TRUE	FALSE	FALSE	curated	FALSE	1.33
CPI-SS0AC66088D	CEACAM5_CD1D	simple:P06731	simple:P15813	CEACAM5	CD1D	FALSE	FALSE	FALSE	curated	FALSE	1.33
CPI-SS0E654708F	UCN_CRHR2	simple:P55089	simple:Q13324	UCN	CRHR2	TRUE	FALSE	TRUE	guidetopharmacology.org	FALSE	1.33
CPI-SS09C4988F8	PROS1_TYRO3	simple:P07225	simple:Q06418	PROS1	TYRO3	TRUE	FALSE	TRUE	guidetopharmacology.org	FALSE	1.33
CPI-SS05BE83BC6	CSF1R_CSF3	simple:P07333	simple:P09919	CSF1R	CSF3	TRUE	TRUE	FALSE	guidetopharmacology.org	FALSE	1.33
CPI-SS07AF9303D	GRP_GRPR	simple:P07492	simple:P30550	GRP	GRPR	TRUE	FALSE	TRUE	guidetopharmacology.org	FALSE	1.33
CPI-SS056FF4363	CD48_CD244	simple:P09326	simple:Q9BZW8	CD48	CD244	FALSE	FALSE	TRUE	curated	FALSE	1.33
CPI-SS08376F0E6	CSF3_CSF3R	simple:P09919	simple:Q99062	CSF3	CSF3R	TRUE	FALSE	TRUE	curated	FALSE	1.33
CPI-SS08719F19E	APELA_APLNR	simple:P0DMC3	simple:P35414	APELA	APLNR	TRUE	FALSE	TRUE	guidetopharmacology.org	FALSE	1.33
CPI-SS02D7A1DDE	KIT_KITLG	simple:P10721	simple:P21583	KIT	KITLG	TRUE	TRUE	FALSE	curated	FALSE	1.33
CPI-SS0EDAE16B6	EPOR_KITLG	simple:P19235	simple:P21583	EPOR	KITLG	TRUE	TRUE	FALSE	I2D	FALSE	1.33
CPI-SS0C4FA643F	HLA-E_KLRC2	simple:P13747	simple:P26717	HLA-E	KLRC2	FALSE	FALSE	TRUE	curated	FALSE	1.33
CPI-SS03339363E	HLA-E_KLRK1	simple:P13747	simple:P26718	HLA-E	KLRK1	FALSE	FALSE	TRUE	curated	FALSE	1.33
CPI-SS0A1864A37	NPR1_NPPC	simple:P16066	simple:P23582	NPR1	NPPC	TRUE	TRUE	FALSE	InnateDB-All	FALSE	1.33
CPI-SS0EB4002A2	NPR3_NPPC	simple:P17342	simple:P23582	NPR3	NPPC	TRUE	TRUE	FALSE	I2D,InnateDB-All	FALSE	1.33
CPI-SS06B94F144	NPR2_NPPC	simple:P20594	simple:P23582	NPR2	NPPC	TRUE	TRUE	FALSE	guidetopharmacology.org	FALSE	1.33
CPI-SS03CC15FF3	PDGFRA_PDGFC	simple:P16234	simple:Q9NRA1	PDGFRA	PDGFC	TRUE	TRUE	FALSE	curated	FALSE	1.33
CPI-SS03A3EE72E	FLT4_PDGFC	simple:P35916	simple:Q9NRA1	FLT4	PDGFC	TRUE	TRUE	FALSE	guidetopharmacology.org	FALSE	1.33
CPI-SS081AD39D7	PECAM1_CD177	simple:P16284	simple:Q8N6Q3	PECAM1	CD177	FALSE	TRUE	FALSE	curated	FALSE	1.33
CPI-SS029B74C35	PMCH_MCHR2	simple:P20382	simple:Q969V1	PMCH	MCHR2	TRUE	FALSE	TRUE	I2D	FALSE	1.33
CPI-SS0362EFFDE	PMCH_MCHR1	simple:P20382	simple:Q99705	PMCH	MCHR1	TRUE	FALSE	TRUE	I2D	FALSE	1.33
CPI-SS056AA08CF	EDN2_EDNRA	simple:P20800	simple:P25101	EDN2	EDNRA	TRUE	FALSE	TRUE	guidetopharmacology.org	FALSE	1.33
CPI-SS04456F441	TNFSF4_TNFRSF4	simple:P23510	simple:P43489	TNFSF4	TNFRSF4	FALSE	FALSE	TRUE	curated	FALSE	1.33
CPI-SS05E63FBEC	CXCR1_CXCL5	simple:P25024	simple:P42830	CXCR1	CXCL5	TRUE	TRUE	FALSE	curated	FALSE	1.33
CPI-SS0BCCDFA7A	NAMPT_IL13RA2	simple:P43490	simple:Q14627	NAMPT	IL13RA2	TRUE	FALSE	TRUE	InnateDB-All	FALSE	1.33
CPI-SS0186F8AED	TNFSF9_IL13RA2	simple:P41273	simple:Q14627	TNFSF9	IL13RA2	TRUE	FALSE	TRUE	InnateDB-All	FALSE	1.33
CPI-SS066FBE098	IL13_IL13RA2	simple:P35225	simple:Q14627	IL13	IL13RA2	TRUE	FALSE	TRUE	curated	FALSE	1.33
CPI-SS01AD399A0	IL4_IL13RA2	simple:P05112	simple:Q14627	IL4	IL13RA2	TRUE	FALSE	TRUE	I2D	FALSE	1.33
CPI-SS0A874F65F	LGR4_RSPO3	simple:Q9BXB1	simple:Q9BXY4	LGR4	RSPO3	TRUE	TRUE	FALSE	guidetopharmacology.org	FALSE	1.33
CPI-SS05162C56B	NTF3_NTRK3	simple:P20783	simple:Q16288	NTF3	NTRK3	TRUE	FALSE	TRUE	curated	FALSE	1.33
CPI-SS0829B8FD2	GRN_CLEC4M	simple:P28799	simple:Q9H2X3	GRN	CLEC4M	TRUE	FALSE	TRUE	InnateDB-All	FALSE	1.33
CPI-SS00F979E99	ICAM3_CLEC4M	simple:P32942	simple:Q9H2X3	ICAM3	CLEC4M	TRUE	FALSE	TRUE	curated	FALSE	1.33
CPI-SS00EC753E6	GLP2R_GCG	simple:O95838	simple:P01275	GLP2R	GCG	TRUE	TRUE	FALSE	guidetopharmacology.org	FALSE	1.33
CPI-SS03E273233	ADORA2A_ENTPD1	simple:P29274	simple:P49961	ADORA2A	ENTPD1	FALSE	TRUE	FALSE	curated	FALSE	1.33
CPI-SS079728E8B	ADORA2B_ENTPD1	simple:P29275	simple:P49961	ADORA2B	ENTPD1	FALSE	TRUE	FALSE	curated	FALSE	1.33
CPI-SS03E7587E4	ADORA1_ENTPD1	simple:P30542	simple:P49961	ADORA1	ENTPD1	FALSE	TRUE	FALSE	curated	FALSE	1.33
CPI-SS05996C8FD	AGT_AGTR1	simple:P01019	simple:P30556	AGT	AGTR1	TRUE	FALSE	TRUE	guidetopharmacology.org	FALSE	1.33
CPI-SS00581282E	C5_C5AR1	simple:P01031	simple:P21730	C5	C5AR1	TRUE	FALSE	TRUE	guidetopharmacology.org	FALSE	1.33
CPI-SS0A7E3A1AF	C5_C5AR2	simple:P01031	simple:Q9P296	C5	C5AR2	TRUE	FALSE	TRUE	guidetopharmacology.org	FALSE	1.33
CPI-SS033180726	CGA_LHCGR	simple:P01215	simple:P22888	CGA	LHCGR	TRUE	FALSE	TRUE	I2D,InnateDB-All	FALSE	1.33
CPI-SS0DEF5D0CE	LHB_LHCGR	simple:P01229	simple:P22888	LHB	LHCGR	TRUE	FALSE	TRUE	I2D	FALSE	1.33
CPI-SS087BD262F	CXCR2_CXCL5	simple:P25025	simple:P42830	CXCR2	CXCL5	TRUE	TRUE	FALSE	curated	FALSE	1.33
CPI-SS00689751B	PRL_PRLR	simple:P01236	simple:P16471	PRL	PRLR	TRUE	FALSE	TRUE	I2D,IMEx,InnateDB,IntAct	FALSE	1.33
CPI-SS0ACD3CCEE	GH1_GHR	simple:P01241	simple:P10912	GH1	GHR	TRUE	FALSE	TRUE	guidetopharmacology.org	FALSE	1.33
CPI-SS01963C4CA	TG_ASGR1	simple:P01266	simple:P07306	TG	ASGR1	TRUE	FALSE	TRUE	I2D	FALSE	1.33
CPI-SS012B216F6	PTHLH_PTH2R	simple:P12272	simple:P49190	PTHLH	PTH2R	TRUE	FALSE	TRUE	guidetopharmacology.org	FALSE	1.33
CPI-SS0483CE4ED	PTHLH_PTH1R	simple:P12272	simple:Q03431	PTHLH	PTH1R	TRUE	FALSE	TRUE	guidetopharmacology.org	FALSE	1.33
CPI-SS0C1F25516	CD8A_CEACAM5	simple:P01732	simple:P06731	CD8A	CEACAM5	TRUE	TRUE	FALSE	curated	FALSE	1.33
CPI-SS030BB46BB	ANXA1_FPR2	simple:P04083	simple:P25090	ANXA1	FPR2	TRUE	FALSE	TRUE	curated	FALSE	1.33
CPI-SS0F66EA6BE	APP_FPR2	simple:P05067	simple:P25090	APP	FPR2	FALSE	FALSE	TRUE	guidetopharmacology.org	FALSE	1.33
CPI-SS05F45873A	SAA1_FPR2	simple:P0DJI8	simple:P25090	SAA1	FPR2	TRUE	FALSE	TRUE	guidetopharmacology.org	FALSE	1.33
CPI-SS045EC4F7D	RLN2_RXFP1	simple:P04090	simple:Q9HBX9	RLN2	RXFP1	TRUE	FALSE	TRUE	guidetopharmacology.org	FALSE	1.33
CPI-SS0FAE75A75	RLN1_RXFP1	simple:P04808	simple:Q9HBX9	RLN1	RXFP1	TRUE	FALSE	TRUE	guidetopharmacology.org	FALSE	1.33
CPI-SS08805BBC2	INSL3_RXFP1	simple:P51460	simple:Q9HBX9	INSL3	RXFP1	TRUE	FALSE	TRUE	guidetopharmacology.org	FALSE	1.33
CPI-SS031E35270	RLN3_RXFP1	simple:Q8WXF3	simple:Q9HBX9	RLN3	RXFP1	TRUE	FALSE	TRUE	guidetopharmacology.org	FALSE	1.33
CPI-SS092E57263	CSF2_CSF1R	simple:P04141	simple:P07333	CSF2	CSF1R	TRUE	FALSE	TRUE	guidetopharmacology.org	FALSE	1.33
CPI-SS0A606E2DA	GH1_PRLR	simple:P01241	simple:P16471	GH1	PRLR	TRUE	FALSE	TRUE	I2D,InnateDB-All,IntAct	FALSE	1.33
CPI-SS0C7012011	CXCR1_YARS	simple:P25024	simple:P54577	CXCR1	YARS	FALSE	TRUE	FALSE	guidetopharmacology.org	FALSE	1.33
CPI-SS0288E42FB	CXCR1_CXCL6	simple:P25024	simple:P80162	CXCR1	CXCL6	TRUE	TRUE	FALSE	curated	FALSE	1.33
CPI-SS0C7915758	CXCR2_CXCL6	simple:P25025	simple:P80162	CXCR2	CXCL6	TRUE	TRUE	FALSE	curated	FALSE	1.33
CPI-SS062307CFE	DSG1_DSC1	simple:Q02413	simple:Q08554	DSG1	DSC1	FALSE	FALSE	FALSE	curated	FALSE	1.33
CPI-SS09000F32A	DSG1_DSC3	simple:Q02413	simple:Q14574	DSG1	DSC3	FALSE	FALSE	FALSE	curated	FALSE	1.33
CPI-SS0B6F0C894	DSG2_DSC3	simple:Q14126	simple:Q14574	DSG2	DSC3	FALSE	FALSE	FALSE	curated	FALSE	1.33
CPI-SS08B94BEB2	DSC1_DSG2	simple:Q08554	simple:Q14126	DSC1	DSG2	FALSE	FALSE	FALSE	curated	FALSE	1.33
CPI-SS0B337B316	TEK_ANGPT1	simple:Q02763	simple:Q15389	TEK	ANGPT1	TRUE	TRUE	FALSE	curated	FALSE	1.33
CPI-SS00BBA318F	TEK_ANGPT4	simple:Q02763	simple:Q9Y264	TEK	ANGPT4	TRUE	TRUE	FALSE	curated	FALSE	1.33
CPI-SS083E7D88C	CRHR2_UCN2	simple:Q13324	simple:Q96RP3	CRHR2	UCN2	TRUE	TRUE	FALSE	guidetopharmacology.org	FALSE	1.33
CPI-SS0D00AAD2F	SEMA5A_PLXNB3	simple:Q13591	simple:Q9ULL4	SEMA5A	PLXNB3	FALSE	FALSE	TRUE	curated	FALSE	1.33
CPI-SS0893BD6B6	IL16_GRIN2C	simple:Q14005	simple:Q14957	IL16	GRIN2C	TRUE	FALSE	TRUE	I2D	FALSE	1.33
CPI-SS0F856A80F	KISS1_KISS1R	simple:Q15726	simple:Q969F8	KISS1	KISS1R	TRUE	FALSE	TRUE	guidetopharmacology.org	FALSE	1.33
CPI-SS07DFEBFA8	GPR19_ENHO	simple:Q15760	simple:Q6UWT2	GPR19	ENHO	TRUE	TRUE	FALSE	guidetopharmacology.org	FALSE	1.33
CPI-SS00ABEE10B	IGFL1_IGFLR1	simple:Q6UW32	simple:Q9H665	IGFL1	IGFLR1	TRUE	FALSE	TRUE	IMEx,InnateDB-All,UniProt	FALSE	1.33
CPI-SS08EDE5442	IGFL2_IGFLR1	simple:Q6UWQ7	simple:Q9H665	IGFL2	IGFLR1	TRUE	FALSE	TRUE	IMEx,InnateDB-All,UniProt	FALSE	1.33
CPI-SS036437279	DSG1_DSC2	simple:Q02413	simple:Q02487	DSG1	DSC2	FALSE	FALSE	FALSE	curated	FALSE	1.33
CPI-SS0327E1782	IGFL3_IGFLR1	simple:Q6UXB1	simple:Q9H665	IGFL3	IGFLR1	TRUE	FALSE	TRUE	IMEx,InnateDB-All,UniProt	FALSE	1.33
CPI-SS08C995EB4	CXCL17_GPR35	simple:Q6UXB2	simple:Q9HC97	CXCL17	GPR35	TRUE	FALSE	TRUE	guidetopharmacology.org	FALSE	1.33
CPI-SC07B4ED8C9	IFNL1_Type III IFNR	simple:Q8IU54	complex:Type III IFNR	IFNL1		TRUE	FALSE	TRUE	curated	FALSE	1.33
CPI-SS09EF54490	ADGRV1_GPHA2	simple:Q8WXG9	simple:Q96T91	ADGRV1	GPHA2	TRUE	TRUE	FALSE	InnateDB-All	FALSE	1.33
CPI-SS025C8F785	CLEC2B_KLRF1	simple:Q92478	simple:Q9NZS2	CLEC2B	KLRF1	FALSE	TRUE	TRUE	curated	FALSE	1.33
CPI-SS00797FD15	EDA_EDA2R	simple:Q92838	simple:Q9HAV5	EDA	EDA2R	TRUE	FALSE	TRUE	guidetopharmacology.org	FALSE	1.33
CPI-SS05A8552D7	EDA_EDAR	simple:Q92838	simple:Q9UNE0	EDA	EDAR	TRUE	FALSE	TRUE	guidetopharmacology.org	FALSE	1.33
CPI-SC090068F7B	TSLP_TSLPR	simple:Q969D9	complex:TSLPR	TSLP		TRUE	FALSE	TRUE	curated	FALSE	1.33
CPI-SC047CEF2DD	CRLF2_TSLPR	simple:Q9HC73	complex:TSLPR	CRLF2		TRUE	TRUE	TRUE	curated	FALSE	1.33
CPI-SS08C78576B	GPHA2_EPHA6	simple:Q96T91	simple:Q9UF33	GPHA2	EPHA6	TRUE	FALSE	TRUE	InnateDB-All	FALSE	1.33
CPI-SC001AFA16D	NRTN_RET receptor 2	simple:Q99748	complex:RET receptor 2	NRTN		TRUE	FALSE	TRUE	curated	FALSE	1.33
CPI-SS0281839F1	IL37_IL1RAPL1	simple:Q9NZH6	simple:Q9NZN1	IL37	IL1RAPL1	TRUE	FALSE	TRUE	InnateDB	FALSE	1.33
CPI-SS0FF51A757	TNFSF18_TNFRSF18	simple:Q9UNG2	simple:Q9Y5U5	TNFSF18	TNFRSF18	TRUE	FALSE	TRUE	curated	FALSE	1.33
CPI-CC0D5F9D20F	a2Bb3 complex_fibrinogen	complex:a2Bb3 complex	complex:fibrinogen			FALSE	FALSE	FALSE	curated	TRUE	1.33
CPI-SS033E857EB	VSTM1_ADGRG3	simple:Q6UX27	simple:Q86Y34	VSTM1	ADGRG3	TRUE	TRUE	TRUE	IMEx,IntAct	FALSE	1.33
CPI-SS0DCA749B0	LGR5_RSPO3	simple:O75473	simple:Q9BXY4	LGR5	RSPO3	TRUE	TRUE	FALSE	guidetopharmacology.org	FALSE	1.33
CPI-CS0123BC66C	PlexinA1_complex2_SEMA6D	complex:PlexinA1_complex2	simple:Q8NFY4		SEMA6D	FALSE	TRUE	FALSE	curated	FALSE	1.33
CPI-SS0BC884A75	QRFP_QRFPR	simple:P83859	simple:Q96P65	QRFP	QRFPR	TRUE	FALSE	TRUE	guidetopharmacology.org	FALSE	1.33
CPI-SS0C321CE6D	FPR2_CAMP	simple:P25090	simple:P49913	FPR2	CAMP	TRUE	TRUE	FALSE	guidetopharmacology.org	FALSE	1.33
CPI-SS03EACE0E0	MST1_MST1R	simple:P26927	simple:Q04912	MST1	MST1R	TRUE	FALSE	TRUE	curated	FALSE	1.33
CPI-SS099C401F7	ACVR2A_INHBE	simple:P27037	simple:P58166	ACVR2A	INHBE	TRUE	TRUE	FALSE	curated	FALSE	1.33
CPI-SS0412C803A	TNFRSF8_TNFSF8	simple:P28908	simple:P32971	TNFRSF8	TNFSF8	FALSE	TRUE	FALSE	curated	FALSE	1.33
CPI-SS085195142	TYRO3_GAS6	simple:Q06418	simple:Q14393	TYRO3	GAS6	TRUE	TRUE	FALSE	guidetopharmacology.org	FALSE	1.33
CPI-SS00C069DCB	SSTR1_SST	simple:P30872	simple:P61278	SSTR1	SST	TRUE	TRUE	FALSE	I2D	FALSE	1.33
CPI-SS0B27088B4	CALCR_ADM	simple:P30988	simple:P35318	CALCR	ADM	TRUE	TRUE	FALSE	guidetopharmacology.org	FALSE	1.33
CPI-SS032CFAE42	CALCR_ADM2	simple:P30988	simple:Q7Z4H4	CALCR	ADM2	TRUE	TRUE	FALSE	guidetopharmacology.org	FALSE	1.33
CPI-SS083319328	NTSR1_NTS	simple:P30989	simple:P30990	NTSR1	NTS	TRUE	TRUE	FALSE	guidetopharmacology.org	FALSE	1.33
CPI-SS0E5593D5C	BMP8B_PLAUR	simple:P34820	simple:Q03405	BMP8B	PLAUR	TRUE	FALSE	TRUE	InnateDB-All	FALSE	1.33
CPI-SS0A91954A0	RYK_WNT3A	simple:P34925	simple:P56704	RYK	WNT3A	TRUE	TRUE	FALSE	I2D	FALSE	1.33
CPI-SS0D8148841	APLNR_APLN	simple:P35414	simple:Q9ULZ1	APLNR	APLN	TRUE	TRUE	FALSE	guidetopharmacology.org	FALSE	1.33
CPI-SS08833E2DA	CHRNA7_SLURP1	simple:P36544	simple:P55000	CHRNA7	SLURP1	TRUE	TRUE	FALSE	IMEx,InnateDB-All,UniProt	FALSE	1.33
CPI-CS0C57A3081	PlexinA1_complex1_SEMA6D	complex:PlexinA1_complex1	simple:Q8NFY4		SEMA6D	FALSE	TRUE	FALSE	curated	FALSE	1.33
CPI-SS076FEB261	FLT3_FLT3LG	simple:P36888	simple:P49771	FLT3	FLT3LG	TRUE	TRUE	FALSE	curated	FALSE	1.33
CPI-SC0EB9D030F	ARTN_RET receptor 1	simple:Q5T4W7	complex:RET receptor 1	ARTN		TRUE	FALSE	TRUE	curated	FALSE	1.33
CPI-SC0273E24EB	ARTN_RET receptor 3	simple:Q5T4W7	complex:RET receptor 3	ARTN		TRUE	FALSE	TRUE	curated	FALSE	1.33
CPI-SS0DC2DD9D7	THPO_MPL	simple:P40225	simple:P40238	THPO	MPL	TRUE	FALSE	TRUE	curated	FALSE	1.33
CPI-SS066FE05CA	LEP_LEPR	simple:P41159	simple:P48357	LEP	LEPR	TRUE	FALSE	TRUE	curated	FALSE	1.33
CPI-SS04CD88411	GPR1_RARRES2	simple:P46091	simple:Q99969	GPR1	RARRES2	TRUE	TRUE	FALSE	guidetopharmacology.org	FALSE	1.33
CPI-SS0B6643F31	XCR1_XCL1	simple:P46094	simple:P47992	XCR1	XCL1	TRUE	TRUE	FALSE	curated	FALSE	1.33
CPI-SS052D34F0B	XCR1_XCL2	simple:P46094	simple:Q9UBD3	XCR1	XCL2	TRUE	TRUE	FALSE	curated	FALSE	1.33
CPI-SS018BD4882	NMU_NMUR1	simple:P48645	simple:Q9HB89	NMU	NMUR1	TRUE	FALSE	TRUE	guidetopharmacology.org	FALSE	1.33
CPI-SS032E9A219	CX3CR1_CX3CL1	simple:P49238	simple:P78423	CX3CR1	CX3CL1	TRUE	TRUE	TRUE	curated	FALSE	1.33
CPI-SS0EF1A7415	CCR4_CCL17	simple:P51679	simple:Q92583	CCR4	CCL17	TRUE	TRUE	FALSE	curated	FALSE	1.33
CPI-SS0974EB232	ACKR1_CCL17	simple:Q16570	simple:Q92583	ACKR1	CCL17	TRUE	TRUE	FALSE	I2D	FALSE	1.33
CPI-SS09CCC0451	INHBE_ACVR2B	simple:P58166	simple:Q13705	INHBE	ACVR2B	TRUE	FALSE	TRUE	curated	FALSE	1.33
CPI-SS095DCA7F7	LILRA4_BST2	simple:P59901	simple:Q10589	LILRA4	BST2	FALSE	TRUE	FALSE	curated	FALSE	1.33
CPI-SC00ACA947E	GDNF_RET receptor 1	simple:P39905	complex:RET receptor 1	GDNF		TRUE	FALSE	TRUE	curated	FALSE	1.33
CPI-SS0FC0CA5ED	LGR5_RSPO2	simple:O75473	simple:Q6UXX9	LGR5	RSPO2	TRUE	TRUE	FALSE	guidetopharmacology.org	FALSE	1.33
CPI-SS0F102AAC5	LGR5_RSPO1	simple:O75473	simple:Q2MKA7	LGR5	RSPO1	TRUE	TRUE	FALSE	guidetopharmacology.org	FALSE	1.33
CPI-SS05E001125	LGR5_RSPO4	simple:O75473	simple:Q2I0M5	LGR5	RSPO4	TRUE	TRUE	FALSE	guidetopharmacology.org	FALSE	1.33
CPI-SS0EDD062F7	CCR3_CCL13	simple:P51677	simple:Q99616	CCR3	CCL13	TRUE	TRUE	FALSE	curated	FALSE	1.33
CPI-SS091B461CB	ACKR2_CCL28	simple:O00590	simple:Q9NRJ3	ACKR2	CCL28	TRUE	TRUE	FALSE	I2D	FALSE	1.33
CPI-SS05B92CCC4	CCR3_CCL28	simple:P51677	simple:Q9NRJ3	CCR3	CCL28	TRUE	TRUE	FALSE	guidetopharmacology.org	FALSE	1.33
CPI-SS0D34B5517	ACKR2_CCL27	simple:O00590	simple:Q9Y4X3	ACKR2	CCL27	TRUE	TRUE	FALSE	I2D	FALSE	1.33
CPI-SS0B2979A10	CCR10_CCL27	simple:P46092	simple:Q9Y4X3	CCR10	CCL27	TRUE	TRUE	FALSE	curated	FALSE	1.33
CPI-SS092C1B321	CCR2_CCL26	simple:P41597	simple:Q9Y258	CCR2	CCL26	TRUE	TRUE	FALSE	curated	FALSE	1.33
CPI-SS04EE957D8	CCR1_CCL26	simple:P32246	simple:Q9Y258	CCR1	CCL26	TRUE	TRUE	FALSE	curated	FALSE	1.33
CPI-SS0815A0EE0	CCR3_CCL26	simple:P51677	simple:Q9Y258	CCR3	CCL26	TRUE	TRUE	FALSE	curated	FALSE	1.33
CPI-SS09199F78C	CCR1_CCL23	simple:P32246	simple:P55773	CCR1	CCL23	TRUE	TRUE	FALSE	curated	FALSE	1.33
CPI-SS0D57FCA8C	IDE_CCL23	simple:P14735	simple:P55773	IDE	CCL23	TRUE	TRUE	FALSE	InnateDB-All	FALSE	1.33
CPI-SS0C84DF380	CCR1_CCL15	simple:P32246	simple:Q16663	CCR1	CCL15	TRUE	TRUE	FALSE	curated	FALSE	1.33
CPI-SS006C89002	CCR3_CCL15	simple:P51677	simple:Q16663	CCR3	CCL15	TRUE	TRUE	FALSE	curated	FALSE	1.33
CPI-SS04B547174	OXT_OXTR	simple:P01178	simple:P30559	OXT	OXTR	TRUE	FALSE	TRUE	I2D	FALSE	1.33
CPI-SS06B0861F1	ACKR2_CCL13	simple:O00590	simple:Q99616	ACKR2	CCL13	TRUE	TRUE	FALSE	curated	FALSE	1.33
CPI-SS074050495	GHRH_GHRHR	simple:P01286	simple:Q02643	GHRH	GHRHR	TRUE	FALSE	TRUE	guidetopharmacology.org	FALSE	1.33
CPI-SS053613259	NRG2_ERBB3	simple:O14511	simple:P21860	NRG2	ERBB3	TRUE	FALSE	TRUE	curated	FALSE	1.33
CPI-SS0E063192D	NRG2_ERBB4	simple:O14511	simple:Q15303	NRG2	ERBB4	TRUE	FALSE	TRUE	curated	FALSE	1.33
CPI-SS0F0D7F25C	BTC_ERBB4	simple:P35070	simple:Q15303	BTC	ERBB4	TRUE	FALSE	TRUE	curated	FALSE	1.33
CPI-SS0D5E30C6C	NRG3_ERBB4	simple:P56975	simple:Q15303	NRG3	ERBB4	TRUE	FALSE	TRUE	curated	FALSE	1.33
CPI-SS0BD5C2A23	NRG1_ERBB4	simple:Q02297	simple:Q15303	NRG1	ERBB4	TRUE	TRUE	TRUE	curated	FALSE	1.33
CPI-SC0E5218AA4	NRG1_a6b4 complex	simple:Q02297	complex:a6b4 complex	NRG1		TRUE	TRUE	FALSE	curated	TRUE	1.33
CPI-SS0708FE6FF	NRG1_LSR	simple:Q02297	simple:Q86X29	NRG1	LSR	TRUE	TRUE	TRUE	InnateDB-All	FALSE	1.33
CPI-SS0E075E5AF	NRG1_NETO2	simple:Q02297	simple:Q8NC67	NRG1	NETO2	TRUE	TRUE	TRUE	InnateDB-All	FALSE	1.33
CPI-SS0978D28AB	NRG1_MS4A4A	simple:Q02297	simple:Q96JQ5	NRG1	MS4A4A	TRUE	TRUE	TRUE	IMEx,IntAct	FALSE	1.33
CPI-SS02572E1EF	NRG1_LGR4	simple:Q02297	simple:Q9BXB1	NRG1	LGR4	TRUE	TRUE	TRUE	InnateDB-All	FALSE	1.33
CPI-SS034D3988F	RSPO4_LGR4	simple:Q2I0M5	simple:Q9BXB1	RSPO4	LGR4	TRUE	FALSE	TRUE	guidetopharmacology.org	FALSE	1.33
CPI-SS0057AB387	RSPO1_LGR4	simple:Q2MKA7	simple:Q9BXB1	RSPO1	LGR4	TRUE	FALSE	TRUE	guidetopharmacology.org	FALSE	1.33
CPI-SS01E3453DB	RSPO2_LGR4	simple:Q6UXX9	simple:Q9BXB1	RSPO2	LGR4	TRUE	FALSE	TRUE	guidetopharmacology.org	FALSE	1.33
CPI-SS032AD1183	NPPA_NPR1	simple:P01160	simple:P16066	NPPA	NPR1	TRUE	FALSE	TRUE	guidetopharmacology.org	FALSE	1.33
CPI-SS0609FCF76	RSPO4_LGR6	simple:Q2I0M5	simple:Q9HBX8	RSPO4	LGR6	TRUE	FALSE	TRUE	guidetopharmacology.org	FALSE	1.33
CPI-SS0FA7A69D9	CCR3_CCL14	simple:P51677	simple:Q16627	CCR3	CCL14	TRUE	TRUE	FALSE	curated	FALSE	1.33
CPI-SS0638E0E29	CCR10_CCL7	simple:P46092	simple:P80098	CCR10	CCL7	TRUE	TRUE	FALSE	I2D	FALSE	1.33
CPI-SS0008137B6	EFNA4_EPHA5	simple:P52798	simple:P54756	EFNA4	EPHA5	TRUE	FALSE	TRUE	curated	FALSE	1.33
CPI-SS09E3F5044	EFNA5_EPHA5	simple:P52803	simple:P54756	EFNA5	EPHA5	FALSE	FALSE	TRUE	curated	FALSE	1.33
CPI-SC001669E22	GDF11_TGFR_AVR2A	simple:O95390	complex:TGFR_AVR2A	GDF11		TRUE	FALSE	TRUE	curated	FALSE	1.33
CPI-SC017215F7F	GDF11_TGFR_AVR2B	simple:O95390	complex:TGFR_AVR2B	GDF11		TRUE	FALSE	TRUE	curated	FALSE	1.33
CPI-SS073811AB3	TNFRSF11B_TNFSF11	simple:O00300	simple:O14788	TNFRSF11B	TNFSF11	TRUE	FALSE	TRUE	curated	FALSE	1.33
CPI-SC03DD946B2	TGFB2_TGFbeta receptor1	simple:P61812	complex:TGFbeta receptor1	TGFB2		TRUE	FALSE	TRUE	curated	FALSE	1.33
CPI-SC032246C72	TGFB2_TGFbeta receptor2	simple:P61812	complex:TGFbeta receptor2	TGFB2		TRUE	FALSE	TRUE	curated	FALSE	1.33
CPI-SS06CE0CF64	CORT_SSTR1	simple:O00230	simple:P30872	CORT	SSTR1	TRUE	FALSE	TRUE	guidetopharmacology.org	FALSE	1.33
CPI-SS09CF5B145	AGRP_MC4R	simple:O00253	simple:P32245	AGRP	MC4R	TRUE	FALSE	TRUE	guidetopharmacology.org	FALSE	1.33
CPI-SS098F8DB82	POMC_MC4R	simple:P01189	simple:P32245	POMC	MC4R	TRUE	FALSE	TRUE	guidetopharmacology.org	FALSE	1.33
CPI-SS00BD8FF72	POMC_MC1R	simple:P01189	simple:Q01726	POMC	MC1R	TRUE	FALSE	TRUE	guidetopharmacology.org	FALSE	1.33
CPI-SS033A27302	LEFTY2_TDGF1	simple:O00292	simple:P13385	LEFTY2	TDGF1	TRUE	FALSE	FALSE	curated	FALSE	1.33
CPI-SS0E9F84F1F	LEFTY1_TDGF1	simple:O75610	simple:P13385	LEFTY1	TDGF1	TRUE	FALSE	FALSE	curated	FALSE	1.33
CPI-SS045A5FC60	ACKR2_CCL14	simple:O00590	simple:Q16627	ACKR2	CCL14	TRUE	TRUE	FALSE	curated	FALSE	1.33
CPI-SS0DF5E47DB	SCGB3A1_MARCO	simple:Q96QR1	simple:Q9UEW3	SCGB3A1	MARCO	TRUE	FALSE	TRUE	I2D,InnateDB-All	FALSE	1.33
CPI-SS0AFE077D8	ACKR2_CCL4	simple:O00590	simple:P13236	ACKR2	CCL4	TRUE	TRUE	FALSE	curated	FALSE	1.33
CPI-SS03165AD8C	ACKR2_CCL2	simple:O00590	simple:P13500	ACKR2	CCL2	TRUE	TRUE	FALSE	curated	FALSE	1.33
CPI-SS0AE4CF4E7	ACKR2_CCL5	simple:O00590	simple:P13501	ACKR2	CCL5	TRUE	TRUE	FALSE	curated	FALSE	1.33
CPI-SS0DA291AD9	GPR75_CCL5	simple:O95800	simple:P13501	GPR75	CCL5	TRUE	TRUE	FALSE	guidetopharmacology.org	FALSE	1.33
CPI-SS073B0CE7A	ACKR2_CCL3L3	simple:O00590	simple:P16619	ACKR2	CCL3L3	TRUE	TRUE	FALSE	I2D	FALSE	1.33
CPI-SS0BE8BE8E9	ACKR2_CCL8	simple:O00590	simple:P80075	ACKR2	CCL8	TRUE	TRUE	FALSE	curated	FALSE	1.33
CPI-SS0E7EDE823	CCR3_CCL8	simple:P51677	simple:P80075	CCR3	CCL8	TRUE	TRUE	FALSE	curated	FALSE	1.33
CPI-SS0DFAF1FE2	CCR5_CCL8	simple:P51681	simple:P80075	CCR5	CCL8	TRUE	TRUE	FALSE	curated	FALSE	1.33
CPI-SS0ADA38C78	ACKR2_CCL7	simple:O00590	simple:P80098	ACKR2	CCL7	TRUE	TRUE	FALSE	curated	FALSE	1.33
CPI-SS008EB600F	CCR2_CCL7	simple:P41597	simple:P80098	CCR2	CCL7	TRUE	TRUE	FALSE	curated	FALSE	1.33
CPI-SS08B91FD2A	CCR1_CCL7	simple:P32246	simple:P80098	CCR1	CCL7	TRUE	TRUE	FALSE	curated	FALSE	1.33
CPI-SS0CBA3DA0D	CCR3_CCL7	simple:P51677	simple:P80098	CCR3	CCL7	TRUE	TRUE	FALSE	curated	FALSE	1.33
CPI-SS0B186A32C	CCR5_CCL7	simple:P51681	simple:P80098	CCR5	CCL7	TRUE	TRUE	FALSE	curated	FALSE	1.33
CPI-SS04318D03E	ACKR2_CCL3	simple:O00590	simple:P10147	ACKR2	CCL3	TRUE	TRUE	FALSE	curated	FALSE	1.33
CPI-SS0762B455F	EFNA1_EPHA5	simple:P20827	simple:P54756	EFNA1	EPHA5	TRUE	FALSE	TRUE	curated	FALSE	1.33
CPI-SS0E5397537	RSPO1_LGR6	simple:Q2MKA7	simple:Q9HBX8	RSPO1	LGR6	TRUE	FALSE	TRUE	guidetopharmacology.org	FALSE	1.33
CPI-SS0F531DDEB	CALCA_CALCR	simple:P06881	simple:P30988	CALCA	CALCR	TRUE	FALSE	TRUE	guidetopharmacology.org	FALSE	1.33
CPI-SS04C396C5D	VGF_NTRK1	simple:O15240	simple:P04629	VGF	NTRK1	TRUE	FALSE	TRUE	InnateDB-All	FALSE	1.33
CPI-SS052127A00	NGF_NTRK1	simple:P01138	simple:P04629	NGF	NTRK1	TRUE	FALSE	TRUE	curated	FALSE	1.33
CPI-SS0EDD4928A	NGF_NGFR	simple:P01138	simple:P08138	NGF	NGFR	TRUE	FALSE	TRUE	curated	FALSE	1.33
CPI-SS08B85996F	TTR_NGFR	simple:P02766	simple:P08138	TTR	NGFR	TRUE	FALSE	TRUE	IMEx,InnateDB-All,MINT	FALSE	1.33
CPI-SS00D3CD86E	TTR_DDR1	simple:P02766	simple:Q08345	TTR	DDR1	TRUE	FALSE	TRUE	I2D,IMEx,InnateDB-All,IntAct	FALSE	1.33
CPI-SS06006F870	TTR_AGER	simple:P02766	simple:Q15109	TTR	AGER	TRUE	FALSE	TRUE	I2D,IMEx,InnateDB-All,MINT	FALSE	1.33
CPI-SS0AB647854	GPR37_PSAP	simple:O15354	simple:P07602	GPR37	PSAP	TRUE	TRUE	FALSE	guidetopharmacology.org	FALSE	1.33
CPI-SS082900482	GPR37L1_PSAP	simple:O60883	simple:P07602	GPR37L1	PSAP	TRUE	TRUE	FALSE	guidetopharmacology.org	FALSE	1.33
CPI-SS0A915097A	GRIN2D_IL16	simple:O15399	simple:Q14005	GRIN2D	IL16	TRUE	TRUE	FALSE	I2D	FALSE	1.33
CPI-SS070B0E458	GRIN2A_IL16	simple:Q12879	simple:Q14005	GRIN2A	IL16	TRUE	TRUE	FALSE	I2D	FALSE	1.33
CPI-SS0D529E576	GRIN2B_IL16	simple:Q13224	simple:Q14005	GRIN2B	IL16	TRUE	TRUE	FALSE	I2D	FALSE	1.33
CPI-SS086615F9B	CSF1_CELSR3	simple:P09603	simple:Q9NYQ7	CSF1	CELSR3	TRUE	FALSE	TRUE	I2D	FALSE	1.33
CPI-SS04861AD1A	FGFR4_SCGB3A1	simple:P22455	simple:Q96QR1	FGFR4	SCGB3A1	TRUE	TRUE	FALSE	IMEx,InnateDB-All,MINT	FALSE	1.33
CPI-SS02B285B4D	EPHA8_EFNA4	simple:P29322	simple:P52798	EPHA8	EFNA4	TRUE	TRUE	FALSE	curated	FALSE	1.33
CPI-SS055B305F1	CEACAM1_CD209	simple:P13688	simple:Q9NNX6	CEACAM1	CD209	TRUE	FALSE	TRUE	curated	FALSE	1.33
CPI-SS0322747C2	CEACAM5_CEACAM6	simple:P06731	simple:P40199	CEACAM5	CEACAM6	FALSE	FALSE	FALSE	curated	FALSE	1.33
CPI-SS042EB8C7A	TBXA2R_GHRL	simple:P21731	simple:Q9UBU3	TBXA2R	GHRL	TRUE	TRUE	FALSE	InnateDB-All	FALSE	1.33
CPI-SS043E0F61D	PTGER3_GHRL	simple:P43115	simple:Q9UBU3	PTGER3	GHRL	TRUE	TRUE	FALSE	InnateDB-All	FALSE	1.33
CPI-SS05D406038	PTGIR_GHRL	simple:P43119	simple:Q9UBU3	PTGIR	GHRL	TRUE	TRUE	FALSE	InnateDB-All	FALSE	1.33
CPI-SS090987D9C	GHRHR_GHRL	simple:Q02643	simple:Q9UBU3	GHRHR	GHRL	TRUE	TRUE	FALSE	I2D	FALSE	1.33
CPI-SS085C150CE	ACE2_GHRL	simple:Q9BYF1	simple:Q9UBU3	ACE2	GHRL	TRUE	TRUE	FALSE	I2D	FALSE	1.33
CPI-SS0B0CF0EDF	TNFSF15_TNFRSF25	simple:O95150	simple:Q93038	TNFSF15	TNFRSF25	TRUE	FALSE	TRUE	guidetopharmacology.org	FALSE	1.33
CPI-SS02461AE98	HCRT_HCRTR2	simple:O43612	simple:O43614	HCRT	HCRTR2	TRUE	FALSE	TRUE	guidetopharmacology.org	FALSE	1.33
CPI-SS0C694CB44	VEGFA_GRIN2B	simple:P15692	simple:Q13224	VEGFA	GRIN2B	TRUE	FALSE	TRUE	I2D	FALSE	1.33
CPI-SS082AD7B6A	FZD6_WNT5A	simple:O60353	simple:P41221	FZD6	WNT5A	TRUE	TRUE	FALSE	curated	FALSE	1.33
CPI-SC0FDB4B6D9	GDF9_TGFR_BMPR2	simple:O60383	complex:TGFR_BMPR2	GDF9		TRUE	FALSE	TRUE	curated	FALSE	1.33
CPI-SS02B567BC7	PLXNC1_SEMA7A	simple:O60486	simple:O75326	PLXNC1	SEMA7A	FALSE	TRUE	FALSE	curated	FALSE	1.33
CPI-SS070C51D94	FZD7_WNT3	simple:O75084	simple:P56703	FZD7	WNT3	TRUE	TRUE	FALSE	curated	FALSE	1.33
CPI-SS0A2D7895C	CEACAM1_CEACAM6	simple:P13688	simple:P40199	CEACAM1	CEACAM6	TRUE	FALSE	FALSE	curated	FALSE	1.33
CPI-SS019104E2E	RSPO2_LGR6	simple:Q6UXX9	simple:Q9HBX8	RSPO2	LGR6	TRUE	FALSE	TRUE	guidetopharmacology.org	FALSE	1.33
CPI-SS041888D39	EPHA3_EFNA4	simple:P29320	simple:P52798	EPHA3	EFNA4	TRUE	TRUE	FALSE	curated	FALSE	1.33
CPI-SS05E6D620E	EPHA1_EFNA4	simple:P21709	simple:P52798	EPHA1	EFNA4	TRUE	TRUE	FALSE	curated	FALSE	1.33
CPI-SS0ED2573CA	TNFSF11_TNFRSF11A	simple:O14788	simple:Q9Y6Q6	TNFSF11	TNFRSF11A	TRUE	TRUE	TRUE	curated	FALSE	1.33
CPI-SS0F94547B2	NCR3_NCR3LG1	simple:O14931	simple:Q68D85	NCR3	NCR3LG1	FALSE	TRUE	FALSE	curated	FALSE	1.33
CPI-SS06A999D25	PLD2_ARF1	simple:O14939	simple:P84077	PLD2	ARF1	FALSE	FALSE	FALSE	guidetopharmacology.org	FALSE	1.33
CPI-SS0F3A089DE	SEMA3E_PLXND1	simple:O15041	simple:Q9Y4D7	SEMA3E	PLXND1	TRUE	FALSE	TRUE	curated	FALSE	1.33
CPI-SS090FC28E1	EPHB6_EFNB2	simple:O15197	simple:P52799	EPHB6	EFNB2	TRUE	TRUE	TRUE	curated	FALSE	1.33
CPI-SS04124F4E1	EPO_EFNB2	simple:P01588	simple:P52799	EPO	EFNB2	TRUE	FALSE	TRUE	IMEx,IntAct	FALSE	1.33
CPI-SS0DC4D593E	EPHB6_EFNB1	simple:O15197	simple:P98172	EPHB6	EFNB1	TRUE	TRUE	FALSE	curated	FALSE	1.33
CPI-SS0FF55B42C	EPHB3_EFNB1	simple:P54753	simple:P98172	EPHB3	EFNB1	FALSE	TRUE	FALSE	curated	FALSE	1.33
CPI-SS0470AF83E	EPHB1_EFNB1	simple:P54762	simple:P98172	EPHB1	EFNB1	FALSE	TRUE	FALSE	curated	FALSE	1.33
CPI-SS08718E4FB	EPHB6_EFNB3	simple:O15197	simple:Q15768	EPHB6	EFNB3	TRUE	TRUE	TRUE	curated	FALSE	1.33
CPI-SS0DA366C78	EPHB2_EFNB3	simple:P29323	simple:Q15768	EPHB2	EFNB3	FALSE	TRUE	TRUE	curated	FALSE	1.33
CPI-SS0A5B945E3	EPHB3_EFNB3	simple:P54753	simple:Q15768	EPHB3	EFNB3	FALSE	TRUE	TRUE	curated	FALSE	1.33
CPI-SS0865716E5	EPHB4_EFNB3	simple:P54760	simple:Q15768	EPHB4	EFNB3	FALSE	TRUE	TRUE	curated	FALSE	1.33
CPI-SS09F973C1A	EPHA2_EFNA4	simple:P29317	simple:P52798	EPHA2	EFNA4	TRUE	TRUE	FALSE	curated	FALSE	1.33
CPI-SS0D41C7AF5	EPHB1_EFNB3	simple:P54762	simple:Q15768	EPHB1	EFNB3	FALSE	TRUE	TRUE	curated	FALSE	1.33
CPI-SS087A17AD6	EPO_EPOR	simple:P01588	simple:P19235	EPO	EPOR	TRUE	FALSE	TRUE	curated	FALSE	1.33
CPI-SS0A0DE9CD6	EPO_EPHB4	simple:P01588	simple:P54760	EPO	EPHB4	TRUE	FALSE	TRUE	IMEx,InnateDB-All,IntAct	FALSE	1.33
CPI-SS0586F2596	EPHB2_EFNA5	simple:P29323	simple:P52803	EPHB2	EFNA5	FALSE	TRUE	FALSE	curated	FALSE	1.33
CPI-SS03A2EFDD5	EPHA1_EFNA5	simple:P21709	simple:P52803	EPHA1	EFNA5	FALSE	TRUE	FALSE	curated	FALSE	1.33
CPI-SS02AFCED82	EPHA2_EFNA5	simple:P29317	simple:P52803	EPHA2	EFNA5	FALSE	TRUE	FALSE	curated	FALSE	1.33
CPI-SS0BEAB521F	EPHA3_EFNA5	simple:P29320	simple:P52803	EPHA3	EFNA5	TRUE	TRUE	FALSE	curated	FALSE	1.33
CPI-SS012CCE326	EPHA8_EFNA5	simple:P29322	simple:P52803	EPHA8	EFNA5	FALSE	TRUE	FALSE	curated	FALSE	1.33
CPI-SS082ABF1EA	EFNB2_EPHB3	simple:P52799	simple:P54753	EFNB2	EPHB3	FALSE	TRUE	TRUE	curated	FALSE	1.33
CPI-SS0BFD8E056	EFNB2_EPHB1	simple:P52799	simple:P54762	EFNB2	EPHB1	FALSE	TRUE	TRUE	curated	FALSE	1.33
CPI-SS01A8F745A	EPHA1_EFNA3	simple:P21709	simple:P52797	EPHA1	EFNA3	FALSE	TRUE	FALSE	curated	FALSE	1.33
CPI-SS07BECB892	EPHA2_EFNA3	simple:P29317	simple:P52797	EPHA2	EFNA3	FALSE	TRUE	FALSE	curated	FALSE	1.33
CPI-SS0AB0604B5	EPHA3_EFNA3	simple:P29320	simple:P52797	EPHA3	EFNA3	TRUE	TRUE	FALSE	curated	FALSE	1.33
CPI-SS0DF162C10	EPHA8_EFNA3	simple:P29322	simple:P52797	EPHA8	EFNA3	FALSE	TRUE	FALSE	curated	FALSE	1.33
CPI-SS07CA5A6F1	EPHA4_EFNB3	simple:P54764	simple:Q15768	EPHA4	EFNB3	FALSE	TRUE	TRUE	curated	FALSE	1.33
CPI-SS015B2F961	CALCA_CALCR	simple:P01258	simple:P30988	CALCA	CALCR	TRUE	FALSE	TRUE	guidetopharmacology.org	FALSE	1.33
CPI-SS01BCB9360	NCAM1_BDNF	simple:P13591	simple:P23560	NCAM1	BDNF	TRUE	TRUE	FALSE	I2D	FALSE	1.33
CPI-SS09185EA8F	CXCL3_CXCR2	simple:P19876	simple:P25025	CXCL3	CXCR2	TRUE	FALSE	TRUE	curated	FALSE	1.33
CPI-SC05A209BEC	FCER2_aVb3 complex	simple:P06734	complex:aVb3 complex	FCER2		TRUE	TRUE	FALSE	curated	TRUE	1.33
CPI-SC02E74AFA5	MMP2_aVb3 complex	simple:P08253	complex:aVb3 complex	MMP2		TRUE	FALSE	FALSE	curated	TRUE	1.33
CPI-SC0A58E6695	TNC_aVb3 complex	simple:P24821	complex:aVb3 complex	TNC		TRUE	FALSE	FALSE	curated	TRUE	1.33
CPI-SC06525B099	L1CAM_aVb3 complex	simple:P32004	complex:aVb3 complex	L1CAM		FALSE	FALSE	FALSE	curated	TRUE	1.33
CPI-SC095A2C115	PLAUR_aVb3 complex	simple:Q03405	complex:aVb3 complex	PLAUR		TRUE	TRUE	FALSE	curated	TRUE	1.33
CPI-SC0EFCE145F	OMD_aVb3 complex	simple:Q99983	complex:aVb3 complex	OMD		TRUE	FALSE	FALSE	curated	TRUE	1.33
CPI-SC04F2478E9	FN1_a3b1 complex	simple:P02751	complex:a3b1 complex	FN1		TRUE	FALSE	FALSE	curated	TRUE	1.33
CPI-SC02BFEEC8A	THBS1_a3b1 complex	simple:P07996	complex:a3b1 complex	THBS1		FALSE	FALSE	FALSE	curated	TRUE	1.33
CPI-SC0ED0520DD	LAMA3_a3b1 complex	simple:Q16787	complex:a3b1 complex	LAMA3		TRUE	FALSE	FALSE	curated	TRUE	1.33
CPI-SC09938698A	CSPG4_a3b1 complex	simple:Q6UVK1	complex:a3b1 complex	CSPG4		FALSE	FALSE	FALSE	curated	TRUE	1.33
CPI-SC01833C7FC	PLA2G2A_a4b1 complex	simple:P14555	complex:a4b1 complex	PLA2G2A		TRUE	FALSE	FALSE	curated	TRUE	1.33
CPI-SC098B43B5A	MADCAM1_a4b7 complex	simple:Q13477	complex:a4b7 complex	MADCAM1		FALSE	FALSE	FALSE	curated	TRUE	1.33
CPI-SC0592EC3D0	L1CAM_a5b1 complex	simple:P32004	complex:a5b1 complex	L1CAM		FALSE	FALSE	FALSE	curated	TRUE	1.33
CPI-SC062C5C6C2	PLA2G2A_a5b1 complex	simple:P14555	complex:a5b1 complex	PLA2G2A		TRUE	FALSE	FALSE	curated	TRUE	1.33
CPI-SC092C3E4DF	FN1_a8b1 complex	simple:P02751	complex:a8b1 complex	FN1		TRUE	FALSE	FALSE	curated	TRUE	1.33
CPI-SC01195CB48	TNC_a8b1 complex	simple:P24821	complex:a8b1 complex	TNC		TRUE	FALSE	FALSE	curated	TRUE	1.33
CPI-SC067AD890A	VTN_aVb1 complex	simple:P04004	complex:aVb1 complex	VTN		TRUE	FALSE	FALSE	curated	TRUE	1.33
CPI-SC0A2FE9693	LAMC1_a7b1 complex	simple:P11047	complex:a7b1 complex	LAMC1		TRUE	FALSE	FALSE	curated	TRUE	1.33
CPI-SS03DA2A820	FGF2_CD44	simple:P09038	simple:P16070	FGF2	CD44	TRUE	FALSE	TRUE	I2D,InnateDB-All	FALSE	1.33
CPI-SS008FB916C	FGF2_FGFR4	simple:P09038	simple:P22455	FGF2	FGFR4	TRUE	FALSE	TRUE	curated	FALSE	1.33
CPI-SS0D9366D11	FGF1_FGFR4	simple:P05230	simple:P22455	FGF1	FGFR4	TRUE	FALSE	TRUE	I2D,IMEx,InnateDB-All,IntAct	FALSE	1.33
CPI-SS0AC594A8E	FGF17_FGFR4	simple:O60258	simple:P22455	FGF17	FGFR4	TRUE	FALSE	TRUE	I2D	FALSE	1.33
CPI-SS0D4CA5D92	FGF18_FGFR4	simple:O76093	simple:P22455	FGF18	FGFR4	TRUE	FALSE	TRUE	I2D	FALSE	1.33
CPI-SS07A03C20F	FGF19_FGFR4	simple:O95750	simple:P22455	FGF19	FGFR4	TRUE	FALSE	TRUE	I2D,IMEx,InnateDB-All	FALSE	1.33
CPI-SS066347638	FGF5_FGFR4	simple:P12034	simple:P22455	FGF5	FGFR4	TRUE	FALSE	TRUE	I2D,IMEx,InnateDB-All,IntAct	FALSE	1.33
CPI-SS01F67987A	FGF2_FGFR1	simple:P09038	simple:P11362	FGF2	FGFR1	TRUE	FALSE	TRUE	curated	FALSE	1.33
CPI-SS0755A26DD	FGF1_FGFR1	simple:P05230	simple:P11362	FGF1	FGFR1	TRUE	FALSE	TRUE	curated	FALSE	1.33
CPI-SC0E1037D03	VWF_aVb3 complex	simple:P04275	complex:aVb3 complex	VWF		TRUE	FALSE	FALSE	curated	TRUE	1.33
CPI-SS0467AFD8A	FGF17_FGFR1	simple:O60258	simple:P11362	FGF17	FGFR1	TRUE	FALSE	TRUE	I2D,InnateDB-All	FALSE	1.33
CPI-SC00756BB93	THY1_aVb3 complex	simple:P04216	complex:aVb3 complex	THY1		FALSE	FALSE	FALSE	curated	TRUE	1.33
CPI-SC0988E0218	SPP1_aVb3 complex	simple:P10451	complex:aVb3 complex	SPP1		TRUE	FALSE	FALSE	curated	TRUE	1.33
CPI-SC04B354AE3	COL8A2_a2b1 complex	simple:P25067	complex:a2b1 complex	COL8A2		TRUE	FALSE	FALSE	curated	TRUE	1.33
CPI-SC09C0B5D08	COL4A5_a2b1 complex	simple:P29400	complex:a2b1 complex	COL4A5		TRUE	FALSE	FALSE	curated	TRUE	1.33
CPI-SC03DD752AB	COL4A4_a2b1 complex	simple:P53420	complex:a2b1 complex	COL4A4		TRUE	FALSE	FALSE	curated	TRUE	1.33
CPI-SC052A417CB	COL4A3_a2b1 complex	simple:Q01955	complex:a2b1 complex	COL4A3		TRUE	FALSE	FALSE	curated	TRUE	1.33
CPI-SC08A98E7D4	COL7A1_a2b1 complex	simple:Q02388	complex:a2b1 complex	COL7A1		TRUE	FALSE	FALSE	curated	TRUE	1.33
CPI-SC061137A41	COL4A6_a2b1 complex	simple:Q14031	complex:a2b1 complex	COL4A6		TRUE	FALSE	FALSE	curated	TRUE	1.33
CPI-SC01F1F24AA	COL9A3_a2b1 complex	simple:Q14050	complex:a2b1 complex	COL9A3		TRUE	FALSE	FALSE	curated	TRUE	1.33
CPI-SC0ADD7BEF0	COL19A1_a2b1 complex	simple:Q14993	complex:a2b1 complex	COL19A1		TRUE	FALSE	FALSE	curated	TRUE	1.33
CPI-SC0EB600CAC	COL24A1_a2b1 complex	simple:Q17RW2	complex:a2b1 complex	COL24A1		TRUE	FALSE	FALSE	curated	TRUE	1.33
CPI-SC083EDDA21	COL28A1_a2b1 complex	simple:Q2UY09	complex:a2b1 complex	COL28A1		TRUE	FALSE	FALSE	curated	TRUE	1.33
CPI-SC0CCF30377	COL13A1_a2b1 complex	simple:Q5TAT6	complex:a2b1 complex	COL13A1		FALSE	FALSE	FALSE	curated	TRUE	1.33
CPI-SC0CE6F5084	COL27A1_a2b1 complex	simple:Q8IZC6	complex:a2b1 complex	COL27A1		TRUE	FALSE	FALSE	curated	TRUE	1.33
CPI-SC09DE07794	COL22A1_a2b1 complex	simple:Q8NFW1	complex:a2b1 complex	COL22A1		TRUE	FALSE	FALSE	curated	TRUE	1.33
CPI-SC0AD6D8724	COL26A1_a2b1 complex	simple:Q96A83	complex:a2b1 complex	COL26A1		TRUE	FALSE	FALSE	curated	TRUE	1.33
CPI-SC040C26CBD	COL21A1_a2b1 complex	simple:Q96P44	complex:a2b1 complex	COL21A1		TRUE	FALSE	FALSE	curated	TRUE	1.33
CPI-SC00064A9CE	COL20A1_a2b1 complex	simple:Q9P218	complex:a2b1 complex	COL20A1		TRUE	FALSE	FALSE	curated	TRUE	1.33
CPI-SC06873D10F	COL17A1_a2b1 complex	simple:Q9UMD9	complex:a2b1 complex	COL17A1		TRUE	FALSE	FALSE	curated	TRUE	1.33
CPI-SC08B6B74FB	FN1_a2Bb3 complex	simple:P02751	complex:a2Bb3 complex	FN1		TRUE	FALSE	FALSE	curated	TRUE	1.33
CPI-SC04FDBA606	PLG_a2Bb3 complex	simple:P00747	complex:a2Bb3 complex	PLG		TRUE	FALSE	FALSE	curated	TRUE	1.33
CPI-SC08067D831	VTN_a2Bb3 complex	simple:P04004	complex:a2Bb3 complex	VTN		TRUE	FALSE	FALSE	curated	TRUE	1.33
CPI-SC0200AC9E3	THBS1_a2Bb3 complex	simple:P07996	complex:a2Bb3 complex	THBS1		FALSE	FALSE	FALSE	curated	TRUE	1.33
CPI-SC0974B60B7	CD40LG_a2Bb3 complex	simple:P29965	complex:a2Bb3 complex	CD40LG		TRUE	FALSE	FALSE	curated	TRUE	1.33
CPI-SC090855C8E	FN1_aVb3 complex	simple:P02751	complex:aVb3 complex	FN1		TRUE	FALSE	FALSE	curated	TRUE	1.33
CPI-SC0B9199C7F	LAMC1_aVb3 complex	simple:P11047	complex:aVb3 complex	LAMC1		TRUE	FALSE	FALSE	curated	TRUE	1.33
CPI-SC0530C27A8	VTN_aVb3 complex	simple:P04004	complex:aVb3 complex	VTN		TRUE	FALSE	FALSE	curated	TRUE	1.33
CPI-SC0755598EE	THBS1_aVb3 complex	simple:P07996	complex:aVb3 complex	THBS1		FALSE	FALSE	FALSE	curated	TRUE	1.33
CPI-SC044E3F9B6	FGF2_aVb3 complex	simple:P09038	complex:aVb3 complex	FGF2		TRUE	FALSE	FALSE	curated	TRUE	1.33
CPI-SC0E2D0DC4B	FGF1_aVb3 complex	simple:P05230	complex:aVb3 complex	FGF1		TRUE	FALSE	FALSE	curated	TRUE	1.33
CPI-SS0F2C6A4D4	FGF18_FGFR1	simple:O76093	simple:P11362	FGF18	FGFR1	TRUE	FALSE	TRUE	I2D	FALSE	1.33
CPI-SS070A3A7E5	FGF19_FGFR1	simple:O95750	simple:P11362	FGF19	FGFR1	TRUE	FALSE	TRUE	IMEx,InnateDB-All	FALSE	1.33
CPI-SS03189F5F6	FGF10_FGFR1	simple:O15520	simple:P11362	FGF10	FGFR1	TRUE	FALSE	TRUE	InnateDB-All	FALSE	1.33
CPI-SS02CF96625	KIR2DL3_FAM3C	simple:P43628	simple:Q92520	KIR2DL3	FAM3C	TRUE	TRUE	FALSE	IMEx,IntAct	FALSE	1.33
CPI-SS0AFC7BACF	ADGRG5_FAM3C	simple:Q8IZF4	simple:Q92520	ADGRG5	FAM3C	TRUE	TRUE	FALSE	InnateDB-All	FALSE	1.33
CPI-SS00FB3CB09	FFAR2_CCL4L2	simple:O15552	simple:Q8NHW4	FFAR2	CCL4L2	TRUE	TRUE	FALSE	IMEx,IntAct	FALSE	1.33
CPI-SS022AE18AF	GPR42_CCL4L2	simple:O15529	simple:Q8NHW4	GPR42	CCL4L2	TRUE	TRUE	FALSE	IMEx,IntAct	FALSE	1.33
CPI-SS072E1E27A	FFAR2_TNF	simple:O15552	simple:P01375	FFAR2	TNF	TRUE	TRUE	FALSE	IMEx,IntAct	FALSE	1.33
CPI-SS0917CBD53	HLA-C_KIR2DL3	simple:HLAC	simple:P43628	HLA-C	KIR2DL3	FALSE	TRUE	TRUE	curated	FALSE	1.33
CPI-SS079FD6EC6	GAST_KIR2DL3	simple:P01350	simple:P43628	GAST	KIR2DL3	TRUE	FALSE	TRUE	IMEx,IntAct	FALSE	1.33
CPI-SS0ABD11350	HLA-C_KIR2DL1	simple:HLAC	simple:P43626	HLA-C	KIR2DL1	FALSE	TRUE	TRUE	curated	FALSE	1.33
CPI-SS0AA5ECE7B	GPR42_ADIPOQ	simple:O15529	simple:Q15848	GPR42	ADIPOQ	TRUE	TRUE	FALSE	IMEx,IntAct	FALSE	1.33
CPI-SS04A4A2334	ASGR2_ADIPOQ	simple:P07307	simple:Q15848	ASGR2	ADIPOQ	TRUE	TRUE	FALSE	IMEx,IntAct	FALSE	1.33
CPI-SS00E3EB9FE	CNR2_ADIPOQ	simple:P34972	simple:Q15848	CNR2	ADIPOQ	TRUE	TRUE	FALSE	IMEx,IntAct	FALSE	1.33
CPI-SS064281234	LAMP1_VSTM1	simple:P11279	simple:Q6UX27	LAMP1	VSTM1	TRUE	TRUE	TRUE	IMEx,IntAct	FALSE	1.33
CPI-SS0D26F639E	KIR2DL3_CXCL9	simple:P43628	simple:Q07325	KIR2DL3	CXCL9	TRUE	TRUE	FALSE	IMEx,IntAct	FALSE	1.33
CPI-SS0F52745F3	DPP4_CXCL9	simple:P27487	simple:Q07325	DPP4	CXCL9	TRUE	TRUE	FALSE	curated	FALSE	1.33
CPI-SS016EE0084	PDCD1_CD274	simple:Q15116	simple:Q9NZQ7	PDCD1	CD274	FALSE	TRUE	TRUE	curated	FALSE	1.33
CPI-SS08F13AD5C	CD80_CD274	simple:P33681	simple:Q9NZQ7	CD80	CD274	FALSE	TRUE	TRUE	curated	FALSE	1.33
CPI-CS08CC8F9D3	ACVR1_BMPR2_BMP7	complex:ACVR1_BMPR2	simple:P18075		BMP7	TRUE	TRUE	FALSE	curated	FALSE	1.33
CPI-CS046B3C139	ACVR_1A2A receptor_BMP7	complex:ACVR_1A2A receptor	simple:P18075		BMP7	TRUE	TRUE	FALSE	curated	FALSE	1.33
CPI-CS0288D901D	ACVR_1A2B receptor_BMP7	complex:ACVR_1A2B receptor	simple:P18075		BMP7	TRUE	TRUE	FALSE	curated	FALSE	1.33
CPI-CS05EAF93CC	BMPR1A_BMPR2_BMP7	complex:BMPR1A_BMPR2	simple:P18075		BMP7	TRUE	TRUE	FALSE	curated	FALSE	1.33
CPI-CS08109C435	BMPR1B_BMPR2_BMP7	complex:BMPR1B_BMPR2	simple:P18075		BMP7	TRUE	TRUE	FALSE	curated	FALSE	1.33
CPI-CS0D35E69F6	BMR1A_ACR2A_BMP7	complex:BMR1A_ACR2A	simple:P18075		BMP7	TRUE	TRUE	FALSE	curated	FALSE	1.33
CPI-CS0C99F8D96	BMR1A_AVR2B_BMP7	complex:BMR1A_AVR2B	simple:P18075		BMP7	TRUE	TRUE	FALSE	curated	FALSE	1.33
CPI-CS0DF85303A	BMR1B_AVR2A_BMP7	complex:BMR1B_AVR2A	simple:P18075		BMP7	TRUE	TRUE	FALSE	curated	FALSE	1.33
CPI-CS08A853007	BMR1B_AVR2B_BMP7	complex:BMR1B_AVR2B	simple:P18075		BMP7	TRUE	TRUE	FALSE	curated	FALSE	1.33
CPI-CS0E1BF543E	ACVR1_BMPR2_BMP5	complex:ACVR1_BMPR2	simple:P22003		BMP5	TRUE	TRUE	FALSE	curated	FALSE	1.33
CPI-CS0EC80CA59	ACVR_1A2A receptor_BMP5	complex:ACVR_1A2A receptor	simple:P22003		BMP5	TRUE	TRUE	FALSE	curated	FALSE	1.33
CPI-SS0528A694B	GPR42_FAM3C	simple:O15529	simple:Q92520	GPR42	FAM3C	TRUE	TRUE	FALSE	IMEx,IntAct	FALSE	1.33
CPI-SS01158CABF	FFAR2_FAM3C	simple:O15552	simple:Q92520	FFAR2	FAM3C	TRUE	TRUE	FALSE	IMEx,IntAct	FALSE	1.33
CPI-SC0E8575642	ICAM3_aDb2 complex	simple:P32942	complex:aDb2 complex	ICAM3		FALSE	FALSE	FALSE	curated	TRUE	1.33
CPI-SC019DBDA78	VCAM1_aDb2 complex	simple:P19320	complex:aDb2 complex	VCAM1		FALSE	FALSE	FALSE	curated	TRUE	1.33
CPI-SS05A94DE17	FGF2_FGFR2	simple:P09038	simple:P21802	FGF2	FGFR2	TRUE	FALSE	TRUE	curated	FALSE	1.33
CPI-SS04A97448D	FGF1_FGFR2	simple:P05230	simple:P21802	FGF1	FGFR2	TRUE	FALSE	TRUE	I2D,IMEx,InnateDB-All,IntAct,MINT	FALSE	1.33
CPI-SS06B86672A	CD44_FGFR2	simple:P16070	simple:P21802	CD44	FGFR2	TRUE	TRUE	TRUE	InnateDB-All	FALSE	1.33
CPI-SS0330D939A	FGF17_FGFR2	simple:O60258	simple:P21802	FGF17	FGFR2	TRUE	FALSE	TRUE	I2D,InnateDB-All	FALSE	1.33
CPI-SS0F6A7A4DF	FGF18_FGFR2	simple:O76093	simple:P21802	FGF18	FGFR2	TRUE	FALSE	TRUE	I2D	FALSE	1.33
CPI-SS02FEAF02E	FGF5_FGFR2	simple:P12034	simple:P21802	FGF5	FGFR2	TRUE	FALSE	TRUE	I2D,IMEx,InnateDB-All,IntAct	FALSE	1.33
CPI-SS0E928B8C8	FGF7_FGFR2	simple:P21781	simple:P21802	FGF7	FGFR2	TRUE	FALSE	TRUE	I2D,IMEx,InnateDB-All,IntAct	FALSE	1.33
CPI-SS0AECC113F	FGF10_FGFR2	simple:O15520	simple:P21802	FGF10	FGFR2	TRUE	FALSE	TRUE	I2D,IMEx,InnateDB-All,IntAct	FALSE	1.33
CPI-SS0735F5C3A	TIMP1_FGFR2	simple:P01033	simple:P21802	TIMP1	FGFR2	TRUE	FALSE	TRUE	InnateDB-All	FALSE	1.33
CPI-SS04640F9C3	TFF1_FGFR2	simple:P04155	simple:P21802	TFF1	FGFR2	TRUE	FALSE	TRUE	IMEx,InnateDB-All,MINT	FALSE	1.33
CPI-SS0DC322B61	ROS1_FGFR2	simple:P08922	simple:P21802	ROS1	FGFR2	TRUE	TRUE	TRUE	I2D	FALSE	1.33
CPI-SS0348DB5E3	FGFR1_FGFR2	simple:P11362	simple:P21802	FGFR1	FGFR2	TRUE	TRUE	TRUE	InnateDB-All	FALSE	1.33
CPI-SS0D636A374	FGF2_FGFR3	simple:P09038	simple:P22607	FGF2	FGFR3	TRUE	FALSE	TRUE	curated	FALSE	1.33
CPI-SC08F797F90	COL9A1_a2b1 complex	simple:P20849	complex:a2b1 complex	COL9A1		TRUE	FALSE	FALSE	curated	TRUE	1.33
CPI-SS015819E65	FGF1_FGFR3	simple:P05230	simple:P22607	FGF1	FGFR3	TRUE	FALSE	TRUE	I2D,IMEx,InnateDB-All,IntAct	FALSE	1.33
CPI-SS0E134097C	FGF18_FGFR3	simple:O76093	simple:P22607	FGF18	FGFR3	TRUE	FALSE	TRUE	I2D	FALSE	1.33
CPI-SS076D8A297	FGF5_FGFR3	simple:P12034	simple:P22607	FGF5	FGFR3	TRUE	FALSE	TRUE	I2D	FALSE	1.33
CPI-SS00E68BB92	FGF7_FGFR3	simple:P21781	simple:P22607	FGF7	FGFR3	TRUE	FALSE	TRUE	I2D	FALSE	1.33
CPI-SS0BF3ED143	FGFR2_FGFR3	simple:P21802	simple:P22607	FGFR2	FGFR3	TRUE	TRUE	TRUE	IMEx,InnateDB-All	FALSE	1.33
CPI-SS0CB6968B9	FGF2_FGFRL1	simple:P09038	simple:Q8N441	FGF2	FGFRL1	TRUE	FALSE	TRUE	I2D	FALSE	1.33
CPI-SS03A875239	CCL16_CCR8	simple:O15467	simple:P51685	CCL16	CCR8	TRUE	FALSE	TRUE	I2D	FALSE	1.33
CPI-SS0B784A03E	CCL1_CCR8	simple:P22362	simple:P51685	CCL1	CCR8	TRUE	FALSE	TRUE	curated	FALSE	1.33
CPI-SS068C742A1	FGF1_TGFBR3	simple:P05230	simple:Q03167	FGF1	TGFBR3	TRUE	FALSE	TRUE	InnateDB-All	FALSE	1.33
CPI-SS0FB37E079	INHA_TGFBR3	simple:P05111	simple:Q03167	INHA	TGFBR3	TRUE	FALSE	TRUE	I2D	FALSE	1.33
CPI-SS0178F5C45	TGFB2_TGFBR3	simple:P61812	simple:Q03167	TGFB2	TGFBR3	TRUE	FALSE	TRUE	curated	FALSE	1.33
CPI-SC0B292AEE6	GP1BA_aMb2 complex	simple:P07359	complex:aMb2 complex	GP1BA		FALSE	FALSE	FALSE	curated	TRUE	1.33
CPI-SS000568A0E	FCER2_CR2	simple:P06734	simple:P20023	FCER2	CR2	TRUE	TRUE	TRUE	curated	FALSE	1.33
CPI-SS0ACD487F0	L1CAM_L1CAM	simple:P32004	simple:P32004	L1CAM	L1CAM	FALSE	FALSE	FALSE	curated	FALSE	1.33
CPI-SS0BC9F7E9E	FGF17_FGFR3	simple:O60258	simple:P22607	FGF17	FGFR3	TRUE	FALSE	TRUE	I2D	FALSE	1.33
CPI-CS0FCC00896	ACVR_1A2B receptor_BMP5	complex:ACVR_1A2B receptor	simple:P22003		BMP5	TRUE	TRUE	FALSE	curated	FALSE	1.33
CPI-SC0E4E54E13	COL11A2_a2b1 complex	simple:P13942	complex:a2b1 complex	COL11A2		TRUE	FALSE	FALSE	curated	TRUE	1.33
CPI-SC036D78A43	COL2A1_a2b1 complex	simple:P02458	complex:a2b1 complex	COL2A1		TRUE	FALSE	FALSE	curated	TRUE	1.33
CPI-SC0017F527E	COL18A1_a10b1 complex	simple:P39060	complex:a10b1 complex	COL18A1		TRUE	FALSE	FALSE	curated	TRUE	1.33
CPI-SC00C0800EB	COL4A4_a10b1 complex	simple:P53420	complex:a10b1 complex	COL4A4		TRUE	FALSE	FALSE	curated	TRUE	1.33
CPI-SC0A3F146C2	COL4A3_a10b1 complex	simple:Q01955	complex:a10b1 complex	COL4A3		TRUE	FALSE	FALSE	curated	TRUE	1.33
CPI-SC008F4294F	COL7A1_a10b1 complex	simple:Q02388	complex:a10b1 complex	COL7A1		TRUE	FALSE	FALSE	curated	TRUE	1.33
CPI-SC0A199B69E	COL10A1_a10b1 complex	simple:Q03692	complex:a10b1 complex	COL10A1		TRUE	FALSE	FALSE	curated	TRUE	1.33
CPI-SC015980AEB	COL14A1_a10b1 complex	simple:Q05707	complex:a10b1 complex	COL14A1		TRUE	FALSE	FALSE	curated	TRUE	1.33
CPI-SC0F94B2CF9	COL16A1_a10b1 complex	simple:Q07092	complex:a10b1 complex	COL16A1		TRUE	FALSE	FALSE	curated	TRUE	1.33
CPI-SC05565E8CE	COL4A6_a10b1 complex	simple:Q14031	complex:a10b1 complex	COL4A6		TRUE	FALSE	FALSE	curated	TRUE	1.33
CPI-SC0517A327B	COL9A3_a10b1 complex	simple:Q14050	complex:a10b1 complex	COL9A3		TRUE	FALSE	FALSE	curated	TRUE	1.33
CPI-SC067EE23E1	COL9A2_a10b1 complex	simple:Q14055	complex:a10b1 complex	COL9A2		TRUE	FALSE	FALSE	curated	TRUE	1.33
CPI-SC09DFB2ACA	COL19A1_a10b1 complex	simple:Q14993	complex:a10b1 complex	COL19A1		TRUE	FALSE	FALSE	curated	TRUE	1.33
CPI-SC090311934	COL24A1_a10b1 complex	simple:Q17RW2	complex:a10b1 complex	COL24A1		TRUE	FALSE	FALSE	curated	TRUE	1.33
CPI-SC05D8C0EF5	COL28A1_a10b1 complex	simple:Q2UY09	complex:a10b1 complex	COL28A1		TRUE	FALSE	FALSE	curated	TRUE	1.33
CPI-SC0725E3A76	COL13A1_a10b1 complex	simple:Q5TAT6	complex:a10b1 complex	COL13A1		FALSE	FALSE	FALSE	curated	TRUE	1.33
CPI-SC0C9CBDD21	COL27A1_a10b1 complex	simple:Q8IZC6	complex:a10b1 complex	COL27A1		TRUE	FALSE	FALSE	curated	TRUE	1.33
CPI-SC0BA1D5E00	COL22A1_a10b1 complex	simple:Q8NFW1	complex:a10b1 complex	COL22A1		TRUE	FALSE	FALSE	curated	TRUE	1.33
CPI-SC0147A8A42	COL26A1_a10b1 complex	simple:Q96A83	complex:a10b1 complex	COL26A1		TRUE	FALSE	FALSE	curated	TRUE	1.33
CPI-SC08938BB1C	COL21A1_a10b1 complex	simple:Q96P44	complex:a10b1 complex	COL21A1		TRUE	FALSE	FALSE	curated	TRUE	1.33
CPI-SC02131C05A	COL12A1_a10b1 complex	simple:Q99715	complex:a10b1 complex	COL12A1		TRUE	FALSE	FALSE	curated	TRUE	1.33
CPI-SC0BF16A11C	COL20A1_a10b1 complex	simple:Q9P218	complex:a10b1 complex	COL20A1		TRUE	FALSE	FALSE	curated	TRUE	1.33
CPI-SC06B4C6DD5	COL17A1_a10b1 complex	simple:Q9UMD9	complex:a10b1 complex	COL17A1		TRUE	FALSE	FALSE	curated	TRUE	1.33
CPI-SC07E0348EF	COL6A6_a11b1 complex	simple:A6NMZ7	complex:a11b1 complex	COL6A6		TRUE	FALSE	FALSE	curated	TRUE	1.33
CPI-SC05CE52A12	COL6A5_a11b1 complex	simple:A8TX70	complex:a11b1 complex	COL6A5		TRUE	FALSE	FALSE	curated	TRUE	1.33
CPI-SC0F7E26271	COL1A1_a11b1 complex	simple:P02452	complex:a11b1 complex	COL1A1		TRUE	FALSE	FALSE	curated	TRUE	1.33
CPI-SC0CF621D48	COL2A1_a11b1 complex	simple:P02458	complex:a11b1 complex	COL2A1		TRUE	FALSE	FALSE	curated	TRUE	1.33
CPI-SC0A8902C85	COL3A1_a11b1 complex	simple:P02461	complex:a11b1 complex	COL3A1		TRUE	FALSE	FALSE	curated	TRUE	1.33
CPI-SC0A0532ADC	COL4A1_a11b1 complex	simple:P02462	complex:a11b1 complex	COL4A1		TRUE	FALSE	FALSE	curated	TRUE	1.33
CPI-SC08E75294D	COL15A1_a10b1 complex	simple:P39059	complex:a10b1 complex	COL15A1		TRUE	FALSE	FALSE	curated	TRUE	1.33
CPI-SC0CFF5E19D	FN1_a11b1 complex	simple:P02751	complex:a11b1 complex	FN1		TRUE	FALSE	FALSE	curated	TRUE	1.33
CPI-SC087556B01	COL4A5_a10b1 complex	simple:P29400	complex:a10b1 complex	COL4A5		TRUE	FALSE	FALSE	curated	TRUE	1.33
CPI-SC08B1D5269	COL5A3_a10b1 complex	simple:P25940	complex:a10b1 complex	COL5A3		TRUE	FALSE	FALSE	curated	TRUE	1.33
CPI-SS0FEC87269	KLRG2_TNFSF9	simple:A4D1S0	simple:P41273	KLRG2	TNFSF9	TRUE	TRUE	FALSE	InnateDB-All	FALSE	1.33
CPI-SS028784FC6	HLA-DPA1_TNFSF9	simple:HLADPA1	simple:P41273	HLA-DPA1	TNFSF9	TRUE	TRUE	FALSE	InnateDB-All	FALSE	1.33
CPI-SS00A8596B5	PVR_TNFSF9	simple:P15151	simple:P41273	PVR	TNFSF9	TRUE	TRUE	FALSE	InnateDB-All	FALSE	1.33
CPI-SS044DF8749	KLRG2_WNT5B	simple:A4D1S0	simple:Q9H1J7	KLRG2	WNT5B	TRUE	TRUE	FALSE	InnateDB-All	FALSE	1.33
CPI-SS0F8ABC300	GALR2_GAL	simple:O43603	simple:P22466	GALR2	GAL	TRUE	TRUE	FALSE	guidetopharmacology.org	FALSE	1.33
CPI-SS0A8627ED6	PVR_CD226	simple:P15151	simple:Q15762	PVR	CD226	TRUE	TRUE	TRUE	curated	FALSE	1.33
CPI-SS09C06644C	CADM3_CADM1	simple:Q8N126	simple:Q9BY67	CADM3	CADM1	FALSE	FALSE	FALSE	curated	FALSE	1.33
CPI-SS02D18D12B	CADM3_CADM4	simple:Q8N126	simple:Q8NFZ8	CADM3	CADM4	FALSE	FALSE	FALSE	curated	FALSE	1.33
CPI-SS0B3829651	CADM3_EPB41L1	simple:Q8N126	simple:Q9H4G0	CADM3	EPB41L1	FALSE	FALSE	FALSE	curated	FALSE	1.33
CPI-SC01C699B73	COL6A6_a10b1 complex	simple:A6NMZ7	complex:a10b1 complex	COL6A6		TRUE	FALSE	FALSE	curated	TRUE	1.33
CPI-SC00A0B0892	COL6A5_a10b1 complex	simple:A8TX70	complex:a10b1 complex	COL6A5		TRUE	FALSE	FALSE	curated	TRUE	1.33
CPI-SC07ECBFCA7	COL1A1_a10b1 complex	simple:P02452	complex:a10b1 complex	COL1A1		TRUE	FALSE	FALSE	curated	TRUE	1.33
CPI-SC0DA298BEC	COL2A1_a10b1 complex	simple:P02458	complex:a10b1 complex	COL2A1		TRUE	FALSE	FALSE	curated	TRUE	1.33
CPI-SC067433F6B	COL3A1_a10b1 complex	simple:P02461	complex:a10b1 complex	COL3A1		TRUE	FALSE	FALSE	curated	TRUE	1.33
CPI-SC0B6F1A278	COL4A1_a10b1 complex	simple:P02462	complex:a10b1 complex	COL4A1		TRUE	FALSE	FALSE	curated	TRUE	1.33
CPI-SC0D19BAF15	FN1_a10b1 complex	simple:P02751	complex:a10b1 complex	FN1		TRUE	FALSE	FALSE	curated	TRUE	1.33
CPI-SC0F516B854	COL5A2_a10b1 complex	simple:P05997	complex:a10b1 complex	COL5A2		TRUE	FALSE	FALSE	curated	TRUE	1.33
CPI-SC011F01833	COL1A2_a10b1 complex	simple:P08123	complex:a10b1 complex	COL1A2		TRUE	FALSE	FALSE	curated	TRUE	1.33
CPI-SC0FA79E269	COL4A2_a10b1 complex	simple:P08572	complex:a10b1 complex	COL4A2		TRUE	FALSE	FALSE	curated	TRUE	1.33
CPI-SC04936738A	COL11A1_a10b1 complex	simple:P12107	complex:a10b1 complex	COL11A1		TRUE	FALSE	FALSE	curated	TRUE	1.33
CPI-SC02B111AB0	COL6A1_a10b1 complex	simple:P12109	complex:a10b1 complex	COL6A1		TRUE	FALSE	FALSE	curated	TRUE	1.33
CPI-SC0CE851065	COL6A2_a10b1 complex	simple:P12110	complex:a10b1 complex	COL6A2		TRUE	FALSE	FALSE	curated	TRUE	1.33
CPI-SC07375C073	COL6A3_a10b1 complex	simple:P12111	complex:a10b1 complex	COL6A3		TRUE	FALSE	FALSE	curated	TRUE	1.33
CPI-SC0D6C777F2	COL11A2_a10b1 complex	simple:P13942	complex:a10b1 complex	COL11A2		TRUE	FALSE	FALSE	curated	TRUE	1.33
CPI-SC0F74C069F	COL9A1_a10b1 complex	simple:P20849	complex:a10b1 complex	COL9A1		TRUE	FALSE	FALSE	curated	TRUE	1.33
CPI-SC041DEF0FB	COL5A1_a10b1 complex	simple:P20908	complex:a10b1 complex	COL5A1		TRUE	FALSE	FALSE	curated	TRUE	1.33
CPI-SC0C907A888	COL8A2_a10b1 complex	simple:P25067	complex:a10b1 complex	COL8A2		TRUE	FALSE	FALSE	curated	TRUE	1.33
CPI-SC0F8101D41	COL8A1_a10b1 complex	simple:P27658	complex:a10b1 complex	COL8A1		TRUE	FALSE	FALSE	curated	TRUE	1.33
CPI-SC0DF641DAA	COL5A2_a11b1 complex	simple:P05997	complex:a11b1 complex	COL5A2		TRUE	FALSE	FALSE	curated	TRUE	1.33
CPI-SC0681D30FE	COL1A2_a11b1 complex	simple:P08123	complex:a11b1 complex	COL1A2		TRUE	FALSE	FALSE	curated	TRUE	1.33
CPI-SC02017BE74	COL4A2_a11b1 complex	simple:P08572	complex:a11b1 complex	COL4A2		TRUE	FALSE	FALSE	curated	TRUE	1.33
CPI-SC0247375A7	COL17A1_a11b1 complex	simple:Q9UMD9	complex:a11b1 complex	COL17A1		TRUE	FALSE	FALSE	curated	TRUE	1.33
CPI-SC0B808E56A	COL6A6_a1b1 complex	simple:A6NMZ7	complex:a1b1 complex	COL6A6		TRUE	FALSE	FALSE	curated	TRUE	1.33
CPI-SC089D4762F	COL6A5_a1b1 complex	simple:A8TX70	complex:a1b1 complex	COL6A5		TRUE	FALSE	FALSE	curated	TRUE	1.33
CPI-SC016235D3A	COL2A1_a1b1 complex	simple:P02458	complex:a1b1 complex	COL2A1		TRUE	FALSE	FALSE	curated	TRUE	1.33
CPI-SC06E5E0C83	COL11A1_a1b1 complex	simple:P12107	complex:a1b1 complex	COL11A1		TRUE	FALSE	FALSE	curated	TRUE	1.33
CPI-SC0A8E69BC5	COL11A2_a1b1 complex	simple:P13942	complex:a1b1 complex	COL11A2		TRUE	FALSE	FALSE	curated	TRUE	1.33
CPI-SC05B6D413B	COL9A1_a1b1 complex	simple:P20849	complex:a1b1 complex	COL9A1		TRUE	FALSE	FALSE	curated	TRUE	1.33
CPI-SC069F95780	COL8A2_a1b1 complex	simple:P25067	complex:a1b1 complex	COL8A2		TRUE	FALSE	FALSE	curated	TRUE	1.33
CPI-SC0EC572716	COL4A5_a1b1 complex	simple:P29400	complex:a1b1 complex	COL4A5		TRUE	FALSE	FALSE	curated	TRUE	1.33
CPI-SC091173D82	COL4A4_a1b1 complex	simple:P53420	complex:a1b1 complex	COL4A4		TRUE	FALSE	FALSE	curated	TRUE	1.33
CPI-SC07FB88720	COL4A3_a1b1 complex	simple:Q01955	complex:a1b1 complex	COL4A3		TRUE	FALSE	FALSE	curated	TRUE	1.33
CPI-SC035953E6B	COL7A1_a1b1 complex	simple:Q02388	complex:a1b1 complex	COL7A1		TRUE	FALSE	FALSE	curated	TRUE	1.33
CPI-SC0DA5EFA18	COL4A6_a1b1 complex	simple:Q14031	complex:a1b1 complex	COL4A6		TRUE	FALSE	FALSE	curated	TRUE	1.33
CPI-SC0F778DC8E	COL9A3_a1b1 complex	simple:Q14050	complex:a1b1 complex	COL9A3		TRUE	FALSE	FALSE	curated	TRUE	1.33
CPI-SC0BA41B0D3	COL19A1_a1b1 complex	simple:Q14993	complex:a1b1 complex	COL19A1		TRUE	FALSE	FALSE	curated	TRUE	1.33
CPI-SC090DB3159	COL24A1_a1b1 complex	simple:Q17RW2	complex:a1b1 complex	COL24A1		TRUE	FALSE	FALSE	curated	TRUE	1.33
CPI-SC0FF018913	COL28A1_a1b1 complex	simple:Q2UY09	complex:a1b1 complex	COL28A1		TRUE	FALSE	FALSE	curated	TRUE	1.33
CPI-SC08BF895FC	COL13A1_a1b1 complex	simple:Q5TAT6	complex:a1b1 complex	COL13A1		FALSE	FALSE	FALSE	curated	TRUE	1.33
CPI-SC0D7F33CFB	COL27A1_a1b1 complex	simple:Q8IZC6	complex:a1b1 complex	COL27A1		TRUE	FALSE	FALSE	curated	TRUE	1.33
CPI-SC040B3EFBC	COL22A1_a1b1 complex	simple:Q8NFW1	complex:a1b1 complex	COL22A1		TRUE	FALSE	FALSE	curated	TRUE	1.33
CPI-SC0EACF2D60	COL26A1_a1b1 complex	simple:Q96A83	complex:a1b1 complex	COL26A1		TRUE	FALSE	FALSE	curated	TRUE	1.33
CPI-SC09C06C70F	COL21A1_a1b1 complex	simple:Q96P44	complex:a1b1 complex	COL21A1		TRUE	FALSE	FALSE	curated	TRUE	1.33
CPI-SC00BE2EEE3	COL20A1_a1b1 complex	simple:Q9P218	complex:a1b1 complex	COL20A1		TRUE	FALSE	FALSE	curated	TRUE	1.33
CPI-SC08AA91C84	COL17A1_a1b1 complex	simple:Q9UMD9	complex:a1b1 complex	COL17A1		TRUE	FALSE	FALSE	curated	TRUE	1.33
CPI-SC0EAF80261	SEMA7A_a1b1 complex	simple:O75326	complex:a1b1 complex	SEMA7A		FALSE	FALSE	FALSE	curated	TRUE	1.33
CPI-SC05D87F723	COL6A6_a2b1 complex	simple:A6NMZ7	complex:a2b1 complex	COL6A6		TRUE	FALSE	FALSE	curated	TRUE	1.33
CPI-SC0606C6896	COL6A5_a2b1 complex	simple:A8TX70	complex:a2b1 complex	COL6A5		TRUE	FALSE	FALSE	curated	TRUE	1.33
CPI-SC051B1E9C4	COL20A1_a11b1 complex	simple:Q9P218	complex:a11b1 complex	COL20A1		TRUE	FALSE	FALSE	curated	TRUE	1.33
CPI-SC05B2AA866	COL12A1_a11b1 complex	simple:Q99715	complex:a11b1 complex	COL12A1		TRUE	FALSE	FALSE	curated	TRUE	1.33
CPI-SC037C3901A	COL21A1_a11b1 complex	simple:Q96P44	complex:a11b1 complex	COL21A1		TRUE	FALSE	FALSE	curated	TRUE	1.33
CPI-SC041215790	COL26A1_a11b1 complex	simple:Q96A83	complex:a11b1 complex	COL26A1		TRUE	FALSE	FALSE	curated	TRUE	1.33
CPI-SC0861656EC	COL11A1_a11b1 complex	simple:P12107	complex:a11b1 complex	COL11A1		TRUE	FALSE	FALSE	curated	TRUE	1.33
CPI-SC04085F9F9	COL6A1_a11b1 complex	simple:P12109	complex:a11b1 complex	COL6A1		TRUE	FALSE	FALSE	curated	TRUE	1.33
CPI-SC0A54B5323	COL6A2_a11b1 complex	simple:P12110	complex:a11b1 complex	COL6A2		TRUE	FALSE	FALSE	curated	TRUE	1.33
CPI-SC0ECFACED2	COL6A3_a11b1 complex	simple:P12111	complex:a11b1 complex	COL6A3		TRUE	FALSE	FALSE	curated	TRUE	1.33
CPI-SC0CA323AE3	COL11A2_a11b1 complex	simple:P13942	complex:a11b1 complex	COL11A2		TRUE	FALSE	FALSE	curated	TRUE	1.33
CPI-SC0CBC30AB7	COL9A1_a11b1 complex	simple:P20849	complex:a11b1 complex	COL9A1		TRUE	FALSE	FALSE	curated	TRUE	1.33
CPI-SC0092846B0	COL5A1_a11b1 complex	simple:P20908	complex:a11b1 complex	COL5A1		TRUE	FALSE	FALSE	curated	TRUE	1.33
CPI-SC08AF9CA91	COL8A2_a11b1 complex	simple:P25067	complex:a11b1 complex	COL8A2		TRUE	FALSE	FALSE	curated	TRUE	1.33
CPI-SC07E958BDE	COL5A3_a11b1 complex	simple:P25940	complex:a11b1 complex	COL5A3		TRUE	FALSE	FALSE	curated	TRUE	1.33
CPI-SC08CC68F11	COL8A1_a11b1 complex	simple:P27658	complex:a11b1 complex	COL8A1		TRUE	FALSE	FALSE	curated	TRUE	1.33
CPI-SC0CE433AB8	COL4A5_a11b1 complex	simple:P29400	complex:a11b1 complex	COL4A5		TRUE	FALSE	FALSE	curated	TRUE	1.33
CPI-SC03BFF1D95	COL15A1_a11b1 complex	simple:P39059	complex:a11b1 complex	COL15A1		TRUE	FALSE	FALSE	curated	TRUE	1.33
CPI-SC03ADD2063	COL18A1_a11b1 complex	simple:P39060	complex:a11b1 complex	COL18A1		TRUE	FALSE	FALSE	curated	TRUE	1.33
CPI-SC0FBFA176B	COL11A1_a2b1 complex	simple:P12107	complex:a2b1 complex	COL11A1		TRUE	FALSE	FALSE	curated	TRUE	1.33
CPI-SC0082A7233	COL4A4_a11b1 complex	simple:P53420	complex:a11b1 complex	COL4A4		TRUE	FALSE	FALSE	curated	TRUE	1.33
CPI-SC03D71E025	COL7A1_a11b1 complex	simple:Q02388	complex:a11b1 complex	COL7A1		TRUE	FALSE	FALSE	curated	TRUE	1.33
CPI-SC0DF986F22	COL10A1_a11b1 complex	simple:Q03692	complex:a11b1 complex	COL10A1		TRUE	FALSE	FALSE	curated	TRUE	1.33
CPI-SC060984F83	COL14A1_a11b1 complex	simple:Q05707	complex:a11b1 complex	COL14A1		TRUE	FALSE	FALSE	curated	TRUE	1.33
CPI-SC0014D5A6E	COL16A1_a11b1 complex	simple:Q07092	complex:a11b1 complex	COL16A1		TRUE	FALSE	FALSE	curated	TRUE	1.33
CPI-SC0B066E03C	COL4A6_a11b1 complex	simple:Q14031	complex:a11b1 complex	COL4A6		TRUE	FALSE	FALSE	curated	TRUE	1.33
CPI-SC0B4BD965C	COL9A3_a11b1 complex	simple:Q14050	complex:a11b1 complex	COL9A3		TRUE	FALSE	FALSE	curated	TRUE	1.33
CPI-SC0247E9ADB	COL9A2_a11b1 complex	simple:Q14055	complex:a11b1 complex	COL9A2		TRUE	FALSE	FALSE	curated	TRUE	1.33
CPI-SC0035F0B0F	COL19A1_a11b1 complex	simple:Q14993	complex:a11b1 complex	COL19A1		TRUE	FALSE	FALSE	curated	TRUE	1.33
CPI-SC06ACCFA52	COL24A1_a11b1 complex	simple:Q17RW2	complex:a11b1 complex	COL24A1		TRUE	FALSE	FALSE	curated	TRUE	1.33
CPI-SC069F9E62C	COL28A1_a11b1 complex	simple:Q2UY09	complex:a11b1 complex	COL28A1		TRUE	FALSE	FALSE	curated	TRUE	1.33
CPI-SC0D2BDC009	COL13A1_a11b1 complex	simple:Q5TAT6	complex:a11b1 complex	COL13A1		FALSE	FALSE	FALSE	curated	TRUE	1.33
CPI-SC05F111D21	COL27A1_a11b1 complex	simple:Q8IZC6	complex:a11b1 complex	COL27A1		TRUE	FALSE	FALSE	curated	TRUE	1.33
CPI-SC0BCD683D4	COL22A1_a11b1 complex	simple:Q8NFW1	complex:a11b1 complex	COL22A1		TRUE	FALSE	FALSE	curated	TRUE	1.33
CPI-SC0674C647E	COL4A3_a11b1 complex	simple:Q01955	complex:a11b1 complex	COL4A3		TRUE	FALSE	FALSE	curated	TRUE	1.33
CPI-CS046BCFC6F	BMPR1A_BMPR2_BMP5	complex:BMPR1A_BMPR2	simple:P22003		BMP5	TRUE	TRUE	FALSE	curated	FALSE	1.33
CPI-CS02C93975C	BMPR1B_BMPR2_BMP5	complex:BMPR1B_BMPR2	simple:P22003		BMP5	TRUE	TRUE	FALSE	curated	FALSE	1.33
CPI-CS047EE9E03	BMR1A_ACR2A_BMP5	complex:BMR1A_ACR2A	simple:P22003		BMP5	TRUE	TRUE	FALSE	curated	FALSE	1.33
CPI-CS0DDFD82E7	IL11 receptor_IL11	complex:IL11 receptor	simple:P20809		IL11	TRUE	TRUE	FALSE	curated	FALSE	1.33
CPI-CC0041E1D30	IL12_IL12 receptor	complex:IL12	complex:IL12 receptor			TRUE	FALSE	TRUE	curated	FALSE	1.33
CPI-CS00BF6CD40	IL13 receptor_IL4	complex:IL13 receptor	simple:P05112		IL4	TRUE	TRUE	FALSE	curated	FALSE	1.33
CPI-CS0FBBCDD66	IL4 receptor_IL4	complex:IL4 receptor	simple:P05112		IL4	TRUE	TRUE	FALSE	curated	FALSE	1.33
CPI-CS0EE8AEA34	IL13 receptor_IL13	complex:IL13 receptor	simple:P35225		IL13	TRUE	TRUE	FALSE	curated	FALSE	1.33
CPI-CC0B39F327D	IL17 AF_IL17 receptor AC	complex:IL17 AF	complex:IL17 receptor AC			TRUE	FALSE	TRUE	curated	FALSE	1.33
CPI-CS04F158618	IL17 receptor AC_IL17A	complex:IL17 receptor AC	simple:Q16552		IL17A	TRUE	TRUE	FALSE	curated	FALSE	1.33
CPI-CS0558AB6A5	IL17 receptor AC_IL17F	complex:IL17 receptor AC	simple:Q96PD4		IL17F	TRUE	TRUE	FALSE	curated	FALSE	1.33
CPI-CS0BA342294	IL17 receptor AE_IL17C	complex:IL17 receptor AE	simple:Q9P0M4		IL17C	TRUE	TRUE	FALSE	curated	FALSE	1.33
CPI-CS09831CCFD	IL18 receptor_IL18	complex:IL18 receptor	simple:Q14116		IL18	TRUE	TRUE	FALSE	curated	FALSE	1.33
CPI-CS0D48BE017	IL2 receptor_HA_IL2	complex:IL2 receptor_HA	simple:P60568		IL2	TRUE	TRUE	FALSE	curated	FALSE	1.33
CPI-CS0A34112A6	IL2 receptor_I_IL2	complex:IL2 receptor_I	simple:P60568		IL2	TRUE	TRUE	FALSE	curated	FALSE	1.33
CPI-SS09F430F14	NGFR_IL2	simple:P08138	simple:P60568	NGFR	IL2	TRUE	TRUE	FALSE	I2D	FALSE	1.33
CPI-SS0A93C11C8	NGFR_BDNF	simple:P08138	simple:P23560	NGFR	BDNF	TRUE	TRUE	FALSE	curated	FALSE	1.33
CPI-CC08A4A83F1	aMb2 complex_fibrinogen	complex:aMb2 complex	complex:fibrinogen			FALSE	FALSE	FALSE	curated	TRUE	1.33
CPI-SS0BA3A1C3A	NGFR_NTF4	simple:P08138	simple:P34130	NGFR	NTF4	TRUE	TRUE	FALSE	curated	FALSE	1.33
CPI-SS0C23EF34B	NCAM1_GDNF	simple:P13591	simple:P39905	NCAM1	GDNF	TRUE	TRUE	FALSE	I2D	FALSE	1.33
CPI-CS0553FFC41	IL20 receptor Type I_IL24	complex:IL20 receptor Type I	simple:Q13007		IL24	TRUE	TRUE	FALSE	curated	FALSE	1.33
CPI-CS0CF47221A	IL20 receptor Type II_IL24	complex:IL20 receptor Type II	simple:Q13007		IL24	TRUE	TRUE	FALSE	curated	FALSE	1.33
CPI-SS07D71C546	NOTCH2_IL24	simple:Q04721	simple:Q13007	NOTCH2	IL24	TRUE	TRUE	FALSE	IMEx,InnateDB-All,MINT	FALSE	1.33
CPI-CS0AB365861	IL20 receptor Type I_IL20	complex:IL20 receptor Type I	simple:Q9NYY1		IL20	TRUE	TRUE	FALSE	curated	FALSE	1.33
CPI-CS0E8ADC968	IL20 receptor Type II_IL20	complex:IL20 receptor Type II	simple:Q9NYY1		IL20	TRUE	TRUE	FALSE	curated	FALSE	1.33
CPI-CS0645666B0	IL20 receptor Type I_IL19	complex:IL20 receptor Type I	simple:Q9UHD0		IL19	TRUE	TRUE	FALSE	curated	FALSE	1.33
CPI-SS003C9A532	NOTCH2_DLL3	simple:Q04721	simple:Q9NYJ7	NOTCH2	DLL3	FALSE	TRUE	FALSE	curated	FALSE	1.33
CPI-SS0607D1101	NOTCH1_DLL3	simple:P46531	simple:Q9NYJ7	NOTCH1	DLL3	FALSE	TRUE	FALSE	curated	FALSE	1.33
CPI-SS09D379E5B	NOTCH4_DLL3	simple:Q99466	simple:Q9NYJ7	NOTCH4	DLL3	FALSE	TRUE	FALSE	curated	FALSE	1.33
CPI-SS0B42AD9EF	NOTCH1_WNT4	simple:P46531	simple:P56705	NOTCH1	WNT4	TRUE	TRUE	FALSE	I2D	FALSE	1.33
CPI-CS085E95BC1	IL1 receptor inhibitor_IL1RN	complex:IL1 receptor inhibitor	simple:P18510		IL1RN	TRUE	TRUE	FALSE	curated	FALSE	1.33
CPI-SS0FA326344	FZD6_WNT4	simple:O60353	simple:P56705	FZD6	WNT4	TRUE	TRUE	FALSE	curated	FALSE	1.33
CPI-CS0DEBE7B69	IL1 receptor_IL1RN	complex:IL1 receptor	simple:P18510		IL1RN	TRUE	TRUE	FALSE	curated	FALSE	1.33
CPI-CS05426BFFA	IL1 receptor_IL1B	complex:IL1 receptor	simple:P01584		IL1B	TRUE	TRUE	FALSE	curated	FALSE	1.33
CPI-SS01A29DD97	GCG_IDE	simple:P01275	simple:P14735	GCG	IDE	TRUE	FALSE	TRUE	IMEx	FALSE	1.33
CPI-SS0FC2B68F1	IAPP_IDE	simple:P10997	simple:P14735	IAPP	IDE	TRUE	FALSE	TRUE	IMEx	FALSE	1.33
CPI-SS0579FA162	IGF2_IGF1R	simple:P01344	simple:P08069	IGF2	IGF1R	TRUE	FALSE	TRUE	curated	FALSE	1.33
CPI-SS0E41702C1	IGF1_IGF1R	simple:P05019	simple:P08069	IGF1	IGF1R	TRUE	FALSE	TRUE	curated	FALSE	1.33
CPI-SS0BA601DC4	BDNF_NTRK2	simple:P23560	simple:Q16620	BDNF	NTRK2	TRUE	FALSE	TRUE	curated	FALSE	1.33
CPI-SS093E05DD4	NTF3_NTRK2	simple:P20783	simple:Q16620	NTF3	NTRK2	TRUE	FALSE	TRUE	curated	FALSE	1.33
CPI-SS088C1035B	NTF4_NTRK2	simple:P34130	simple:Q16620	NTF4	NTRK2	TRUE	FALSE	TRUE	I2D,IMEx,InnateDB-All,IntAct	FALSE	1.33
CPI-SS09A36B221	BDNF_SORT1	simple:P23560	simple:Q99523	BDNF	SORT1	TRUE	FALSE	TRUE	I2D,IMEx,InnateDB-All,IntAct	FALSE	1.33
CPI-SS03F0B666C	BDNF_F11R	simple:P23560	simple:Q9Y624	BDNF	F11R	TRUE	FALSE	TRUE	IMEx,InnateDB-All,IntAct	FALSE	1.33
CPI-SC0859FAC25	IFNE_Type I IFNR	simple:Q86WN2	complex:Type I IFNR	IFNE		TRUE	FALSE	TRUE	curated	FALSE	1.33
CPI-SS04A8E4200	ADIPOQ_CD200R1	simple:Q15848	simple:Q8TD46	ADIPOQ	CD200R1	TRUE	FALSE	TRUE	IMEx,IntAct	FALSE	1.33
CPI-SS0A9E884E0	CD200_CD200R1	simple:P41217	simple:Q8TD46	CD200	CD200R1	TRUE	FALSE	TRUE	curated	FALSE	1.33
CPI-SS06E42DB13	ADIPOQ_CLEC2D	simple:Q15848	simple:Q9UHP7	ADIPOQ	CLEC2D	TRUE	FALSE	TRUE	IMEx,IntAct	FALSE	1.33
CPI-SS0E4B1484B	ICOSLG_ICOS	simple:O75144	simple:Q9Y6W8	ICOSLG	ICOS	TRUE	FALSE	TRUE	curated	FALSE	1.33
CPI-SS034B442CE	TNF_CELSR2	simple:P01375	simple:Q9HCU4	TNF	CELSR2	TRUE	FALSE	TRUE	InnateDB-All	FALSE	1.33
CPI-SS003610FF9	CXCR3_CCL19	simple:P49682	simple:Q99731	CXCR3	CCL19	TRUE	TRUE	FALSE	guidetopharmacology.org	FALSE	1.33
CPI-SS056BE1011	CCRL2_CCL19	simple:O00421	simple:Q99731	CCRL2	CCL19	TRUE	TRUE	FALSE	guidetopharmacology.org	FALSE	1.33
CPI-SS098EFF959	CCR7_CCL19	simple:P32248	simple:Q99731	CCR7	CCL19	TRUE	TRUE	FALSE	curated	FALSE	1.33
CPI-SS0FAF4BB9E	DPP4_CCL11	simple:P27487	simple:P51671	DPP4	CCL11	TRUE	TRUE	FALSE	curated	FALSE	1.33
CPI-SS08E13FAF2	ACKR2_CCL11	simple:O00590	simple:P51671	ACKR2	CCL11	TRUE	TRUE	FALSE	curated	FALSE	1.33
CPI-SS0DD547726	CCR2_CCL11	simple:P41597	simple:P51671	CCR2	CCL11	TRUE	TRUE	FALSE	guidetopharmacology.org	FALSE	1.33
CPI-SS0DBA4D668	DPP4_CXCL12	simple:P27487	simple:P48061	DPP4	CXCL12	TRUE	TRUE	FALSE	curated	FALSE	1.33
CPI-SS07155793F	ACKR3_CXCL12	simple:P25106	simple:P48061	ACKR3	CXCL12	TRUE	TRUE	FALSE	guidetopharmacology.org	FALSE	1.33
CPI-SS05834E385	CD40_INSL3	simple:P25942	simple:P51460	CD40	INSL3	TRUE	TRUE	FALSE	I2D	FALSE	1.33
CPI-SS026776C89	HLA-DQB2_PRL	simple:HLADQB2	simple:P01236	HLA-DQB2	PRL	TRUE	TRUE	FALSE	InnateDB-All	FALSE	1.33
CPI-CS06072FF4E	IL1 receptor_IL1A	complex:IL1 receptor	simple:P01583		IL1A	TRUE	TRUE	FALSE	curated	FALSE	1.33
CPI-CS0AC5142FA	IL1 receptor inhibitor_IL1A	complex:IL1 receptor inhibitor	simple:P01583		IL1A	TRUE	TRUE	FALSE	curated	FALSE	1.33
CPI-CS008C9D6E5	IL1 receptor inhibitor_IL1B	complex:IL1 receptor inhibitor	simple:P01584		IL1B	TRUE	TRUE	FALSE	curated	FALSE	1.33
CPI-CS0E80B08E2	IL21 receptor_IL21	complex:IL21 receptor	simple:Q9HBE4		IL21	TRUE	TRUE	FALSE	curated	FALSE	1.33
CPI-CS0A8A0A053	IL22 receptor_IL22	complex:IL22 receptor	simple:Q9GZX6		IL22	TRUE	TRUE	FALSE	curated	FALSE	1.33
CPI-CC051643E98	IL23_IL23 receptor	complex:IL23	complex:IL23 receptor			TRUE	FALSE	TRUE	curated	FALSE	1.33
CPI-SS07EC65CED	CCL7_ACKR1	simple:P80098	simple:Q16570	CCL7	ACKR1	TRUE	FALSE	TRUE	I2D	FALSE	1.33
CPI-SS0F3BF2B34	CCL5_ACKR4	simple:P13501	simple:Q9NPB9	CCL5	ACKR4	TRUE	FALSE	TRUE	I2D	FALSE	1.33
CPI-SS0CB2E8B21	CCL11_ACKR4	simple:P51671	simple:Q9NPB9	CCL11	ACKR4	TRUE	FALSE	TRUE	I2D	FALSE	1.33
CPI-SS0ECD9BB5E	CCL21_ACKR4	simple:O00585	simple:Q9NPB9	CCL21	ACKR4	TRUE	FALSE	TRUE	curated	FALSE	1.33
CPI-SS0CCD89E02	CCL25_ACKR4	simple:O15444	simple:Q9NPB9	CCL25	ACKR4	TRUE	FALSE	TRUE	curated	FALSE	1.33
CPI-SS083B5EBAB	CXCL13_ACKR4	simple:O43927	simple:Q9NPB9	CXCL13	ACKR4	TRUE	FALSE	TRUE	curated	FALSE	1.33
CPI-SS00AEC3818	CCL19_ACKR4	simple:Q99731	simple:Q9NPB9	CCL19	ACKR4	TRUE	FALSE	TRUE	curated	FALSE	1.33
CPI-SS052B38F1C	CCL22_CCR4	simple:O00626	simple:P51679	CCL22	CCR4	TRUE	FALSE	TRUE	curated	FALSE	1.33
CPI-SS04641FE5F	CCL3L3_DPP4	simple:P16619	simple:P27487	CCL3L3	DPP4	TRUE	FALSE	TRUE	I2D	FALSE	1.33
CPI-SS006FB5198	GCG_DPP4	simple:P01275	simple:P27487	GCG	DPP4	TRUE	FALSE	TRUE	InnateDB-All,MINT	FALSE	1.33
CPI-SS0AEC33FF1	CCL22_DPP4	simple:O00626	simple:P27487	CCL22	DPP4	TRUE	FALSE	TRUE	curated	FALSE	1.33
CPI-SS0CC738ABC	CXCL11_DPP4	simple:O14625	simple:P27487	CXCL11	DPP4	TRUE	FALSE	TRUE	curated	FALSE	1.33
CPI-SS0FDAB7BA8	CXCL10_DPP4	simple:P02778	simple:P27487	CXCL10	DPP4	TRUE	FALSE	TRUE	curated	FALSE	1.33
CPI-SS018B35889	GIP_DPP4	simple:P09681	simple:P27487	GIP	DPP4	TRUE	FALSE	TRUE	InnateDB-All,MINT	FALSE	1.33
CPI-SS0FAE7ABEF	PYY_DPP4	simple:P10082	simple:P27487	PYY	DPP4	TRUE	FALSE	TRUE	InnateDB-All,MINT	FALSE	1.33
CPI-SS0D377BBBF	ADCYAP1_DPP4	simple:P18509	simple:P27487	ADCYAP1	DPP4	TRUE	FALSE	TRUE	InnateDB-All,MINT	FALSE	1.33
CPI-SS0CDAC688B	CXCL2_DPP4	simple:P19875	simple:P27487	CXCL2	DPP4	TRUE	FALSE	TRUE	curated	FALSE	1.33
CPI-SS01A6823FA	PF4_CXCR3	simple:P02776	simple:P49682	PF4	CXCR3	TRUE	FALSE	TRUE	curated	FALSE	1.33
CPI-SS0C62E5DD8	CXCL1_CXCR1	simple:P09341	simple:P25024	CXCL1	CXCR1	TRUE	FALSE	TRUE	curated	FALSE	1.33
CPI-SS0698C4DC4	CXCL8_CXCR1	simple:P10145	simple:P25024	CXCL8	CXCR1	TRUE	FALSE	TRUE	curated	FALSE	1.33
CPI-SS040630206	CXCL2_CXCR1	simple:P19875	simple:P25024	CXCL2	CXCR1	TRUE	FALSE	TRUE	I2D	FALSE	1.33
CPI-SS07AB1C381	PPBP_CXCR1	simple:P02775	simple:P25024	PPBP	CXCR1	TRUE	FALSE	TRUE	curated	FALSE	1.33
CPI-SS0D04AE221	CXCL3_CXCR1	simple:P19876	simple:P25024	CXCL3	CXCR1	TRUE	FALSE	TRUE	I2D	FALSE	1.33
CPI-SS08102DC9E	CXCL1_CXCR2	simple:P09341	simple:P25025	CXCL1	CXCR2	TRUE	FALSE	TRUE	curated	FALSE	1.33
CPI-SS0315F51DD	CXCL8_CXCR2	simple:P10145	simple:P25025	CXCL8	CXCR2	TRUE	FALSE	TRUE	curated	FALSE	1.33
CPI-SS0F562FEA5	CXCL2_CXCR2	simple:P19875	simple:P25025	CXCL2	CXCR2	TRUE	FALSE	TRUE	curated	FALSE	1.33
CPI-SS0C491A3C1	PPBP_CXCR2	simple:P02775	simple:P25025	PPBP	CXCR2	TRUE	FALSE	TRUE	curated	FALSE	1.33
CPI-SS0ABF41CAA	CXCL5_ACKR1	simple:P42830	simple:Q16570	CXCL5	ACKR1	TRUE	FALSE	TRUE	I2D	FALSE	1.33
CPI-SS03821C2C6	PF4_ACKR1	simple:P02776	simple:Q16570	PF4	ACKR1	TRUE	FALSE	TRUE	I2D,InnateDB	FALSE	1.33
CPI-SS04587A7C5	CCL16_HRH4	simple:O15467	simple:Q9H3N8	CCL16	HRH4	TRUE	FALSE	TRUE	guidetopharmacology.org	FALSE	1.33
CPI-SS0348B76E5	CCL16_CCR1	simple:O15467	simple:P32246	CCL16	CCR1	TRUE	FALSE	TRUE	curated	FALSE	1.33
CPI-CS0317FAF76	IL26 receptor_IL26	complex:IL26 receptor	simple:Q9NPH9		IL26	TRUE	TRUE	FALSE	curated	FALSE	1.33
CPI-CC09BCDA08E	IL27_IL27 receptor	complex:IL27	complex:IL27 receptor			TRUE	FALSE	TRUE	curated	FALSE	1.33
CPI-CS0C59AF029	IL33 receptor_IL33	complex:IL33 receptor	simple:O95760		IL33	TRUE	TRUE	FALSE	curated	FALSE	1.33
CPI-CC0C3ECBD1F	IL35_IL35 receptor	complex:IL35	complex:IL35 receptor			TRUE	FALSE	TRUE	curated	FALSE	1.33
CPI-CS04BB8F1EC	IL36 receptor_IL36RN	complex:IL36 receptor	simple:Q9UBH0		IL36RN	TRUE	TRUE	FALSE	curated	FALSE	1.33
CPI-CS040DDEBFB	IL37 receptor_IL37	complex:IL37 receptor	simple:Q9NZH6		IL37	TRUE	TRUE	FALSE	curated	FALSE	1.33
CPI-CS0AB9C7139	IL7 receptor_IL7	complex:IL7 receptor	simple:P13232		IL7	TRUE	TRUE	FALSE	curated	FALSE	1.33
CPI-CS07B61574B	LIFR_LIF	complex:LIFR	simple:P15018		LIF	TRUE	TRUE	FALSE	curated	FALSE	1.33
CPI-CS0A9D23000	NKG2D II receptor_MICB	complex:NKG2D II receptor	simple:Q29980		MICB	FALSE	TRUE	FALSE	curated	FALSE	1.33
CPI-CS06C6E2321	NKG2D II receptor_MICA	complex:NKG2D II receptor	simple:Q29983		MICA	FALSE	TRUE	FALSE	curated	FALSE	1.33
CPI-CS08F4E5D70	NKG2D II receptor_RAET1L	complex:NKG2D II receptor	simple:Q5VY80		RAET1L	FALSE	TRUE	FALSE	curated	FALSE	1.33
CPI-CS0A71F2AAD	NKG2D II receptor_RAET1G	complex:NKG2D II receptor	simple:Q6H3X3		RAET1G	TRUE	TRUE	FALSE	curated	FALSE	1.33
CPI-CS09F211C3E	NKG2D II receptor_RAET1E	complex:NKG2D II receptor	simple:Q8TD07		RAET1E	TRUE	TRUE	FALSE	curated	FALSE	1.33
CPI-SS076D8415B	CCL3_IDE	simple:P10147	simple:P14735	CCL3	IDE	TRUE	FALSE	TRUE	IMEx,InnateDB-All,MINT	FALSE	1.33
CPI-CS038376BA2	NKG2D II receptor_ULBP3	complex:NKG2D II receptor	simple:Q9BZM4		ULBP3	FALSE	TRUE	FALSE	curated	FALSE	1.33
CPI-CS0007697A7	NKG2D II receptor_ULBP1	complex:NKG2D II receptor	simple:Q9BZM6		ULBP1	FALSE	TRUE	TRUE	curated	FALSE	1.33
CPI-CS040AEB4A0	NODAL receptor_NODAL	complex:NODAL receptor	simple:Q96S42		NODAL	TRUE	TRUE	FALSE	curated	FALSE	1.33
CPI-SS030EDC420	FZD9_WNT7A	simple:O00144	simple:O00755	FZD9	WNT7A	TRUE	TRUE	FALSE	I2D	FALSE	1.33
CPI-SS05C2D0200	FZD9_WNT1	simple:O00144	simple:P04628	FZD9	WNT1	TRUE	TRUE	FALSE	I2D	FALSE	1.33
CPI-SS09FF3A1EA	FZD9_WNT2	simple:O00144	simple:P09544	FZD9	WNT2	TRUE	TRUE	FALSE	curated	FALSE	1.33
CPI-SS0EECD7662	GPR25_RETN	simple:O00155	simple:Q9HD89	GPR25	RETN	TRUE	TRUE	FALSE	IMEx,IntAct	FALSE	1.33
CPI-SS0B7BC0E4D	CCL24_CCR2	simple:O00175	simple:P41597	CCL24	CCR2	TRUE	FALSE	TRUE	guidetopharmacology.org	FALSE	1.33
CPI-SS093922D5A	CCL16_CCR2	simple:O15467	simple:P41597	CCL16	CCR2	TRUE	FALSE	TRUE	curated	FALSE	1.33
CPI-SS0B0AC1603	CCL24_CCR3	simple:O00175	simple:P51677	CCL24	CCR3	TRUE	FALSE	TRUE	curated	FALSE	1.33
CPI-SS08BFF4F9B	CCL3_CCR3	simple:P10147	simple:P51677	CCL3	CCR3	TRUE	FALSE	TRUE	curated	FALSE	1.33
CPI-SS0F6B529A1	CCL5_CCR3	simple:P13501	simple:P51677	CCL5	CCR3	TRUE	FALSE	TRUE	curated	FALSE	1.33
CPI-SS0C6311D2D	CCL3L3_CCR3	simple:P16619	simple:P51677	CCL3L3	CCR3	TRUE	FALSE	TRUE	curated	FALSE	1.33
CPI-SS0F33890C0	CCL11_CCR3	simple:P51671	simple:P51677	CCL11	CCR3	TRUE	FALSE	TRUE	curated	FALSE	1.33
CPI-CS0A269FA16	NKG2D II receptor_ULBP2	complex:NKG2D II receptor	simple:Q9BZM5		ULBP2	TRUE	TRUE	FALSE	curated	FALSE	1.33
CPI-SS0A3569604	IGF2_IDE	simple:P01344	simple:P14735	IGF2	IDE	TRUE	FALSE	TRUE	I2D,InnateDB-All	FALSE	1.33
CPI-SS008F83E02	CCL4_GPRC5D	simple:P13236	simple:Q9NZD1	CCL4	GPRC5D	TRUE	FALSE	TRUE	IMEx,IntAct	FALSE	1.33
CPI-SS0B01D306C	CCL5_CCR5	simple:P13501	simple:P51681	CCL5	CCR5	TRUE	FALSE	TRUE	curated	FALSE	1.33
CPI-CS0B79F5D68	ACVR_1C2B receptor_INHBA	complex:ACVR_1C2B receptor	simple:P08476		INHBA	TRUE	TRUE	FALSE	curated	FALSE	1.33
CPI-CS073233FCC	ACVR_1A2A receptor_INHBB	complex:ACVR_1A2A receptor	simple:P09529		INHBB	TRUE	TRUE	FALSE	curated	FALSE	1.33
CPI-CS048465560	ACVR_1A2B receptor_INHBB	complex:ACVR_1A2B receptor	simple:P09529		INHBB	TRUE	TRUE	FALSE	curated	FALSE	1.33
CPI-CS02899BF8B	ACVR_1B2A receptor_INHBB	complex:ACVR_1B2A receptor	simple:P09529		INHBB	TRUE	TRUE	FALSE	curated	FALSE	1.33
CPI-CS085EF890A	ACVR_1B2B receptor_INHBB	complex:ACVR_1B2B receptor	simple:P09529		INHBB	TRUE	TRUE	FALSE	curated	FALSE	1.33
CPI-CS007ADC2D1	ACVR_1C2A receptor_INHBB	complex:ACVR_1C2A receptor	simple:P09529		INHBB	TRUE	TRUE	FALSE	curated	FALSE	1.33
CPI-CS0A5400A6A	ACVR_1C2B receptor_INHBB	complex:ACVR_1C2B receptor	simple:P09529		INHBB	TRUE	TRUE	FALSE	curated	FALSE	1.33
CPI-CS0E4E75E3B	BMPR1A_BMPR2_BMP2	complex:BMPR1A_BMPR2	simple:P12643		BMP2	TRUE	TRUE	FALSE	curated	FALSE	1.33
CPI-CS028ACED72	BMPR1B_BMPR2_BMP2	complex:BMPR1B_BMPR2	simple:P12643		BMP2	TRUE	TRUE	FALSE	curated	FALSE	1.33
CPI-CS075442484	BMR1A_ACR2A_BMP2	complex:BMR1A_ACR2A	simple:P12643		BMP2	TRUE	TRUE	FALSE	curated	FALSE	1.33
CPI-CS0BE59B43E	BMR1A_AVR2B_BMP2	complex:BMR1A_AVR2B	simple:P12643		BMP2	TRUE	TRUE	FALSE	curated	FALSE	1.33
CPI-CS08A043594	BMR1B_AVR2A_BMP2	complex:BMR1B_AVR2A	simple:P12643		BMP2	TRUE	TRUE	FALSE	curated	FALSE	1.33
CPI-CS058910188	BMR1B_AVR2B_BMP2	complex:BMR1B_AVR2B	simple:P12643		BMP2	TRUE	TRUE	FALSE	curated	FALSE	1.33
CPI-CS0E54FF657	BMPR1A_BMPR2_BMP4	complex:BMPR1A_BMPR2	simple:P12644		BMP4	TRUE	TRUE	FALSE	curated	FALSE	1.33
CPI-CS0107C51C6	BMPR1B_BMPR2_BMP4	complex:BMPR1B_BMPR2	simple:P12644		BMP4	TRUE	TRUE	FALSE	curated	FALSE	1.33
CPI-CS012D15A88	BMR1A_ACR2A_BMP4	complex:BMR1A_ACR2A	simple:P12644		BMP4	TRUE	TRUE	FALSE	curated	FALSE	1.33
CPI-CS0BCDC40FC	BMR1A_AVR2B_BMP4	complex:BMR1A_AVR2B	simple:P12644		BMP4	TRUE	TRUE	FALSE	curated	FALSE	1.33
CPI-CS02957B1BF	BMR1B_AVR2A_BMP4	complex:BMR1B_AVR2A	simple:P12644		BMP4	TRUE	TRUE	FALSE	curated	FALSE	1.33
CPI-CS0E997FABD	BMR1B_AVR2B_BMP4	complex:BMR1B_AVR2B	simple:P12644		BMP4	TRUE	TRUE	FALSE	curated	FALSE	1.33
CPI-CS09CECD20D	BMPR1A_BMPR2_GDF5	complex:BMPR1A_BMPR2	simple:P43026		GDF5	TRUE	TRUE	FALSE	curated	FALSE	1.33
CPI-CS0700FDD27	BMPR1B_BMPR2_GDF5	complex:BMPR1B_BMPR2	simple:P43026		GDF5	TRUE	TRUE	FALSE	curated	FALSE	1.33
CPI-CS0DAA66443	BMR1A_ACR2A_GDF5	complex:BMR1A_ACR2A	simple:P43026		GDF5	TRUE	TRUE	FALSE	curated	FALSE	1.33
CPI-CS036BF2AC7	BMR1A_AVR2B_GDF5	complex:BMR1A_AVR2B	simple:P43026		GDF5	TRUE	TRUE	FALSE	curated	FALSE	1.33
CPI-CS069E2161D	BMR1B_AVR2A_GDF5	complex:BMR1B_AVR2A	simple:P43026		GDF5	TRUE	TRUE	FALSE	curated	FALSE	1.33
CPI-CS089A36491	BMR1B_AVR2B_GDF5	complex:BMR1B_AVR2B	simple:P43026		GDF5	TRUE	TRUE	FALSE	curated	FALSE	1.33
CPI-CS0B9A4CA4D	BMPR1A_BMPR2_GDF6	complex:BMPR1A_BMPR2	simple:Q6KF10		GDF6	TRUE	TRUE	FALSE	curated	FALSE	1.33
CPI-CS0C623F17A	BMPR1B_BMPR2_GDF6	complex:BMPR1B_BMPR2	simple:Q6KF10		GDF6	TRUE	TRUE	FALSE	curated	FALSE	1.33
CPI-CS0924060DB	ACVR_1C2A receptor_INHBA	complex:ACVR_1C2A receptor	simple:P08476		INHBA	TRUE	TRUE	FALSE	curated	FALSE	1.33
CPI-CS0C159B54D	ACVR_1B2B receptor_INHBA	complex:ACVR_1B2B receptor	simple:P08476		INHBA	TRUE	TRUE	FALSE	curated	FALSE	1.33
CPI-CS0533A30DC	ACVR_1B2A receptor_INHBA	complex:ACVR_1B2A receptor	simple:P08476		INHBA	TRUE	TRUE	FALSE	curated	FALSE	1.33
CPI-CS04DD927C9	ACVR_1A2B receptor_INHBA	complex:ACVR_1A2B receptor	simple:P08476		INHBA	TRUE	TRUE	FALSE	curated	FALSE	1.33
CPI-CS0CA393CC5	BMR1A_AVR2B_BMP5	complex:BMR1A_AVR2B	simple:P22003		BMP5	TRUE	TRUE	FALSE	curated	FALSE	1.33
CPI-CS01A4D7E2F	BMR1B_AVR2A_BMP5	complex:BMR1B_AVR2A	simple:P22003		BMP5	TRUE	TRUE	FALSE	curated	FALSE	1.33
CPI-CS0BEC40E19	BMR1B_AVR2B_BMP5	complex:BMR1B_AVR2B	simple:P22003		BMP5	TRUE	TRUE	FALSE	curated	FALSE	1.33
CPI-CS0C16967C6	ACVR1_BMPR2_BMP6	complex:ACVR1_BMPR2	simple:P22004		BMP6	TRUE	TRUE	FALSE	curated	FALSE	1.33
CPI-CS0FFBA02F8	ACVR_1A2A receptor_BMP6	complex:ACVR_1A2A receptor	simple:P22004		BMP6	TRUE	TRUE	FALSE	curated	FALSE	1.33
CPI-CS02AEFFE28	ACVR_1A2B receptor_BMP6	complex:ACVR_1A2B receptor	simple:P22004		BMP6	TRUE	TRUE	FALSE	curated	FALSE	1.33
CPI-CS0F6CFB979	BMPR1A_BMPR2_BMP6	complex:BMPR1A_BMPR2	simple:P22004		BMP6	TRUE	TRUE	FALSE	curated	FALSE	1.33
CPI-CS0EF793D6A	BMPR1B_BMPR2_BMP6	complex:BMPR1B_BMPR2	simple:P22004		BMP6	TRUE	TRUE	FALSE	curated	FALSE	1.33
CPI-CS0247DA882	BMR1A_ACR2A_BMP6	complex:BMR1A_ACR2A	simple:P22004		BMP6	TRUE	TRUE	FALSE	curated	FALSE	1.33
CPI-CS076E1A639	BMR1A_AVR2B_BMP6	complex:BMR1A_AVR2B	simple:P22004		BMP6	TRUE	TRUE	FALSE	curated	FALSE	1.33
CPI-CS0921BB754	BMR1B_AVR2A_BMP6	complex:BMR1B_AVR2A	simple:P22004		BMP6	TRUE	TRUE	FALSE	curated	FALSE	1.33
CPI-CS0C0D60519	BMR1B_AVR2B_BMP6	complex:BMR1B_AVR2B	simple:P22004		BMP6	TRUE	TRUE	FALSE	curated	FALSE	1.33
CPI-CS0AEE2FB22	ACVR1_BMPR2_BMP8A	complex:ACVR1_BMPR2	simple:Q7Z5Y6		BMP8A	TRUE	TRUE	FALSE	curated	FALSE	1.33
CPI-CS04C402DFB	BMR1A_ACR2A_GDF6	complex:BMR1A_ACR2A	simple:Q6KF10		GDF6	TRUE	TRUE	FALSE	curated	FALSE	1.33
CPI-CS0CE2A204A	ACVR_1A2A receptor_BMP8A	complex:ACVR_1A2A receptor	simple:Q7Z5Y6		BMP8A	TRUE	TRUE	FALSE	curated	FALSE	1.33
CPI-CS090FFEDFE	BMPR1A_BMPR2_BMP8A	complex:BMPR1A_BMPR2	simple:Q7Z5Y6		BMP8A	TRUE	TRUE	FALSE	curated	FALSE	1.33
CPI-CS0484364A2	BMPR1B_BMPR2_BMP8A	complex:BMPR1B_BMPR2	simple:Q7Z5Y6		BMP8A	TRUE	TRUE	FALSE	curated	FALSE	1.33
CPI-CS0C091F24B	BMR1A_ACR2A_BMP8A	complex:BMR1A_ACR2A	simple:Q7Z5Y6		BMP8A	TRUE	TRUE	FALSE	curated	FALSE	1.33
CPI-CS017A50010	BMR1A_AVR2B_BMP8A	complex:BMR1A_AVR2B	simple:Q7Z5Y6		BMP8A	TRUE	TRUE	FALSE	curated	FALSE	1.33
CPI-CS01319F57A	BMR1B_AVR2A_BMP8A	complex:BMR1B_AVR2A	simple:Q7Z5Y6		BMP8A	TRUE	TRUE	FALSE	curated	FALSE	1.33
CPI-CS03DF8BD36	BMR1B_AVR2B_BMP8A	complex:BMR1B_AVR2B	simple:Q7Z5Y6		BMP8A	TRUE	TRUE	FALSE	curated	FALSE	1.33
CPI-CC045C36F28	ACVR_1A2A receptor_Activin ligand ab	complex:ACVR_1A2A receptor	complex:Activin ligand ab			TRUE	TRUE	FALSE	curated	FALSE	1.33
CPI-CC09863F59B	ACVR_1A2B receptor_Activin ligand ab	complex:ACVR_1A2B receptor	complex:Activin ligand ab			TRUE	TRUE	FALSE	curated	FALSE	1.33
CPI-CC0104F2A96	ACVR_1B2A receptor_Activin ligand ab	complex:ACVR_1B2A receptor	complex:Activin ligand ab			TRUE	TRUE	FALSE	curated	FALSE	1.33
CPI-CC072007F09	ACVR_1B2B receptor_Activin ligand ab	complex:ACVR_1B2B receptor	complex:Activin ligand ab			TRUE	TRUE	FALSE	curated	FALSE	1.33
CPI-CC0947744F4	ACVR_1C2A receptor_Activin ligand ab	complex:ACVR_1C2A receptor	complex:Activin ligand ab			TRUE	TRUE	FALSE	curated	FALSE	1.33
CPI-CC0B6E6E341	ACVR_1C2B receptor_Activin ligand ab	complex:ACVR_1C2B receptor	complex:Activin ligand ab			TRUE	TRUE	FALSE	curated	FALSE	1.33
CPI-CS091BF99D0	ACVR_1A2A receptor_INHBA	complex:ACVR_1A2A receptor	simple:P08476		INHBA	TRUE	TRUE	FALSE	curated	FALSE	1.33
CPI-CS0860DA460	ACVR_1A2B receptor_BMP8A	complex:ACVR_1A2B receptor	simple:Q7Z5Y6		BMP8A	TRUE	TRUE	FALSE	curated	FALSE	1.33
CPI-SS00D9A2FD0	IAPP_CALCR	simple:P10997	simple:P30988	IAPP	CALCR	TRUE	FALSE	TRUE	guidetopharmacology.org	FALSE	1.33
CPI-CS0546460D1	BMR1A_AVR2B_GDF6	complex:BMR1A_AVR2B	simple:Q6KF10		GDF6	TRUE	TRUE	FALSE	curated	FALSE	1.33
CPI-CS027F8BD7E	BMR1B_AVR2B_GDF6	complex:BMR1B_AVR2B	simple:Q6KF10		GDF6	TRUE	TRUE	FALSE	curated	FALSE	1.33
CPI-SS00A6D366F	ADORA2A_NAMPT	simple:P29274	simple:P43490	ADORA2A	NAMPT	TRUE	TRUE	FALSE	I2D,IMEx,InnateDB-All,MINT	FALSE	1.33
CPI-SS05D1A6BEF	NTRK1_AIMP1	simple:P04629	simple:Q12904	NTRK1	AIMP1	TRUE	TRUE	FALSE	InnateDB-All	FALSE	1.33
CPI-SS0BDC04683	CEACAM1_SELE	simple:P13688	simple:P16581	CEACAM1	SELE	TRUE	FALSE	FALSE	curated	FALSE	1.33
CPI-SS074CF011C	ERBB4_NRG4	simple:Q15303	simple:Q8WWG1	ERBB4	NRG4	TRUE	TRUE	FALSE	curated	FALSE	1.33
CPI-SS08083B141	NRP1_SEMA3A	simple:O14786	simple:Q14563	NRP1	SEMA3A	TRUE	TRUE	FALSE	curated	FALSE	1.33
CPI-CS0E5D1ECCE	PlexinA1_complex3_SEMA3A	complex:PlexinA1_complex3	simple:Q14563		SEMA3A	TRUE	TRUE	FALSE	curated	FALSE	1.33
CPI-CS0D238C22B	PlexinA2_complex1_SEMA3A	complex:PlexinA2_complex1	simple:Q14563		SEMA3A	TRUE	TRUE	FALSE	curated	FALSE	1.33
CPI-CS0AA769F5B	PlexinA3_complex1_SEMA3A	complex:PlexinA3_complex1	simple:Q14563		SEMA3A	TRUE	TRUE	FALSE	curated	FALSE	1.33
CPI-CS0AB19226A	PlexinA4_complex1_SEMA3A	complex:PlexinA4_complex1	simple:Q14563		SEMA3A	TRUE	TRUE	FALSE	curated	FALSE	1.33
CPI-CS0C9EE65C2	FcRn complex_ALB	complex:FcRn complex	simple:P02768		ALB	TRUE	TRUE	FALSE	curated	FALSE	1.33
CPI-CS0210859AB	GMCSFR_CSF2	complex:GMCSFR	simple:P04141		CSF2	TRUE	TRUE	FALSE	curated	FALSE	1.33
CPI-SS0CBAA9BCC	HLA-A_KIR3DL1	simple:HLAA	simple:P43629	HLA-A	KIR3DL1	FALSE	TRUE	TRUE	curated	FALSE	1.33
CPI-SS048242083	HLA-F_KIR3DL1	simple:P30511	simple:P43629	HLA-F	KIR3DL1	FALSE	FALSE	TRUE	curated	FALSE	1.33
CPI-SS094C06AA8	GAST_GPR152	simple:P01350	simple:Q8TDT2	GAST	GPR152	TRUE	FALSE	TRUE	IMEx,IntAct	FALSE	1.33
CPI-SS0268D47AD	CCL4_GPR152	simple:P13236	simple:Q8TDT2	CCL4	GPR152	TRUE	FALSE	TRUE	IMEx,IntAct	FALSE	1.33
CPI-SS016B111FE	IGF2_GPR152	simple:P01344	simple:Q8TDT2	IGF2	GPR152	TRUE	FALSE	TRUE	IMEx,IntAct	FALSE	1.33
CPI-SS0714977CA	BDNF_GPR152	simple:P23560	simple:Q8TDT2	BDNF	GPR152	TRUE	FALSE	TRUE	IMEx,IntAct	FALSE	1.33
CPI-SS0E1389B57	ADIPOQ_GPR152	simple:Q15848	simple:Q8TDT2	ADIPOQ	GPR152	TRUE	FALSE	TRUE	IMEx,IntAct	FALSE	1.33
CPI-SS0A866903F	CCL4L2_GPR152	simple:Q8NHW4	simple:Q8TDT2	CCL4L2	GPR152	TRUE	FALSE	TRUE	IMEx,IntAct	FALSE	1.33
CPI-SS0BDD10277	HLA-F_KIR3DL2	simple:P30511	simple:P43630	HLA-F	KIR3DL2	FALSE	FALSE	TRUE	curated	FALSE	1.33
CPI-SS0987A89AE	HLA-B_KIR3DL2	simple:HLAB	simple:P43630	HLA-B	KIR3DL2	FALSE	TRUE	TRUE	curated	FALSE	1.33
CPI-SS0DBA81CCF	HLA-G_LILRB2	simple:P17693	simple:Q8N423	HLA-G	LILRB2	FALSE	TRUE	TRUE	curated	FALSE	1.33
CPI-SS05CE87F88	HLA-G_LILRB1	simple:P17693	simple:Q8NHL6	HLA-G	LILRB1	TRUE	TRUE	TRUE	curated	FALSE	1.33
CPI-SS0830AF8E6	GAST_CCKBR	simple:P01350	simple:P32239	GAST	CCKBR	TRUE	FALSE	TRUE	guidetopharmacology.org	FALSE	1.33
CPI-SS00AD71822	CCK_CCKBR	simple:P06307	simple:P32239	CCK	CCKBR	TRUE	FALSE	TRUE	guidetopharmacology.org	FALSE	1.33
CPI-SS0D1D95883	CCL4_CCR5	simple:P13236	simple:P51681	CCL4	CCR5	TRUE	FALSE	TRUE	curated	FALSE	1.33
CPI-SS0C090A257	CCL3_CCR5	simple:P10147	simple:P51681	CCL3	CCR5	TRUE	FALSE	TRUE	curated	FALSE	1.33
CPI-SS0391D4602	NTRK1_NAMPT	simple:P04629	simple:P43490	NTRK1	NAMPT	TRUE	TRUE	FALSE	InnateDB-All	FALSE	1.33
CPI-SS0B1AB068C	NTRK1_GPI	simple:P04629	simple:P06744	NTRK1	GPI	TRUE	TRUE	FALSE	InnateDB-All	FALSE	1.33
CPI-SS0ADA587B4	NGFR_NTF3	simple:P08138	simple:P20783	NGFR	NTF3	TRUE	TRUE	FALSE	curated	FALSE	1.33
CPI-SS004A073E1	NTRK1_NTF3	simple:P04629	simple:P20783	NTRK1	NTF3	TRUE	TRUE	FALSE	curated	FALSE	1.33
CPI-CS0CFA0E4C5	BMPR1A_BMPR2_GDF7	complex:BMPR1A_BMPR2	simple:Q7Z4P5		GDF7	TRUE	TRUE	FALSE	curated	FALSE	1.33
CPI-CS027D7A724	BMPR1B_BMPR2_GDF7	complex:BMPR1B_BMPR2	simple:Q7Z4P5		GDF7	TRUE	TRUE	FALSE	curated	FALSE	1.33
CPI-CS05789C9A0	BMR1A_ACR2A_GDF7	complex:BMR1A_ACR2A	simple:Q7Z4P5		GDF7	TRUE	TRUE	FALSE	curated	FALSE	1.33
CPI-CS0E5078EDE	BMR1A_AVR2B_GDF7	complex:BMR1A_AVR2B	simple:Q7Z4P5		GDF7	TRUE	TRUE	FALSE	curated	FALSE	1.33
CPI-CS0BDA0D08C	BMR1B_AVR2A_GDF7	complex:BMR1B_AVR2A	simple:Q7Z4P5		GDF7	TRUE	TRUE	FALSE	curated	FALSE	1.33
CPI-CS055E15573	BMR1B_AVR2B_GDF7	complex:BMR1B_AVR2B	simple:Q7Z4P5		GDF7	TRUE	TRUE	FALSE	curated	FALSE	1.33
CPI-CS0569B9B91	BMPR1B_BMPR2_BMPR1A	complex:BMPR1B_BMPR2	simple:P36894		BMPR1A	FALSE	TRUE	TRUE	curated	FALSE	1.33
CPI-CS04F78ACD6	ACVR_1B2A receptor_GDF11	complex:ACVR_1B2A receptor	simple:O95390		GDF11	TRUE	TRUE	FALSE	curated	FALSE	1.33
CPI-CS0384572FE	ACVR_1B2B receptor_GDF11	complex:ACVR_1B2B receptor	simple:O95390		GDF11	TRUE	TRUE	FALSE	curated	FALSE	1.33
CPI-CS06C0EEFCB	ACVR_1B2B receptor_GDF10	complex:ACVR_1B2B receptor	simple:P55107		GDF10	TRUE	TRUE	FALSE	curated	FALSE	1.33
CPI-CS0B2F2EF5D	ACVR_1B2B receptor_GDF3	complex:ACVR_1B2B receptor	simple:Q9NR23		GDF3	TRUE	TRUE	FALSE	curated	FALSE	1.33
CPI-CS05AB368CE	CD94:NKG2C_HLA-E	complex:CD94:NKG2C	simple:P13747		HLA-E	FALSE	TRUE	FALSE	curated	FALSE	1.33
CPI-CS0023FA839	CD94:NKG2E_HLA-E	complex:CD94:NKG2E	simple:P13747		HLA-E	FALSE	TRUE	FALSE	curated	FALSE	1.33
CPI-CS0D9226707	BMR1B_AVR2A_GDF6	complex:BMR1B_AVR2A	simple:Q6KF10		GDF6	TRUE	TRUE	FALSE	curated	FALSE	1.33
CPI-CS0B0B35928	CNTF-1R_CNTF	complex:CNTF-1R	simple:P26441		CNTF	TRUE	TRUE	FALSE	curated	FALSE	1.33
CPI-CS0EB5F7B6F	CNTF-1R_CLCF1	complex:CNTF-1R	simple:Q9UBD9		CLCF1	TRUE	TRUE	FALSE	curated	FALSE	1.33
CPI-SS0B02DE712	EGFR_NRG1	simple:P00533	simple:Q02297	EGFR	NRG1	TRUE	TRUE	TRUE	I2D,IMEx,InnateDB-All,IntAct	FALSE	1.33
CPI-SS076BC3BA6	HLA-DPB1_NRG1	simple:HLADPB1	simple:Q02297	HLA-DPB1	NRG1	TRUE	TRUE	TRUE	InnateDB-All	FALSE	1.33
CPI-SS09375CA29	ADGRL1_NRG1	simple:O94910	simple:Q02297	ADGRL1	NRG1	TRUE	TRUE	TRUE	InnateDB-All	FALSE	1.33
CPI-SS00A953C3A	EGF_NRG1	simple:P01133	simple:Q02297	EGF	NRG1	TRUE	FALSE	TRUE	I2D	FALSE	1.33
CPI-SS0BF9FA3F2	ERBB3_NRG1	simple:P21860	simple:Q02297	ERBB3	NRG1	TRUE	TRUE	TRUE	curated	FALSE	1.33
CPI-SS0F4D30D5A	EGFR_EGF	simple:P00533	simple:P01133	EGFR	EGF	TRUE	TRUE	FALSE	curated	FALSE	1.33
CPI-SS0E25CE362	EGFR_TGFA	simple:P00533	simple:P01135	EGFR	TGFA	TRUE	TRUE	FALSE	curated	FALSE	1.33
CPI-SS054D158CC	NTRK1_GRN	simple:P04629	simple:P28799	NTRK1	GRN	TRUE	TRUE	FALSE	InnateDB-All	FALSE	1.33
CPI-SS0A19E9C34	EGFR_BTC	simple:P00533	simple:P35070	EGFR	BTC	TRUE	TRUE	FALSE	curated	FALSE	1.33
CPI-SS06BC4D123	ERBB3_BTC	simple:P21860	simple:P35070	ERBB3	BTC	TRUE	TRUE	FALSE	curated	FALSE	1.33
CPI-SS0E6E8A727	NTRK1_COPA	simple:P04629	simple:P53621	NTRK1	COPA	TRUE	TRUE	FALSE	InnateDB-All	FALSE	1.33
CPI-SS07F042076	EGFR_EPGN	simple:P00533	simple:Q6UW88	EGFR	EPGN	TRUE	TRUE	FALSE	curated	FALSE	1.33
CPI-SS0D795AC00	EGFR_CNTF	simple:P00533	simple:P26441	EGFR	CNTF	TRUE	TRUE	FALSE	InnateDB-All	FALSE	1.33
CPI-CC0F3691D07	aXb2 complex_fibrinogen	complex:aXb2 complex	complex:fibrinogen			FALSE	FALSE	FALSE	curated	TRUE	1.33
[truncated: 62 more columns]
