# Supplementary material for: Single-cell ligand–receptor profiling reveals an immunotherapy-responsive subtype and prognostic signature in triple-negative breast cancer
Source: Front Immunol. 2025 Jun 10;16:1590951. doi: 10.3389/fimmu.2025.1590951 (PMC12185476; doi:10.3389/fimmu.2025.1590951)
Supplement: Supplementary file 9 [file Table5.xlsx]

## Sheet: Sheet5
Table S5. 73 significantly correlated LR-pairs
Tag	LR	ligand	receptor	rho	p.value
CCR1_CCL18	CCR1_CCL18	CCR1	CCL18	0.482126	9.42374e-19
LAIR1_LILRB4	LAIR1_LILRB4	LAIR1	LILRB4	0.726028	4.64731e-50
PDGFB_PDGFRB	PDGFB_PDGFRB	PDGFB	PDGFRB	0.428152	1.02853e-14
TNFRSF13B_TNFSF13	TNFRSF13B_TNFSF13	TNFRSF13B	TNFSF13	0.340248	1.64209e-09
CCR2_CCL13	CCR2_CCL13	CCR2	CCL13	0.342119	1.31905e-09
CCR1_CCL13	CCR1_CCL13	CCR1	CCL13	0.470848	7.55154e-18
ANGPT2_TEK	ANGPT2_TEK	ANGPT2	TEK	0.303702	8.91695e-08
NOTCH1_JAG2	NOTCH1_JAG2	NOTCH1	JAG2	0.300852	1.19114e-07
PDGFRB_PDGFD	PDGFRB_PDGFD	PDGFRB	PDGFD	0.509153	4.65112e-21
EPHB2_EFNB1	EPHB2_EFNB1	EPHB2	EFNB1	0.321573	1.35143e-08
CCL5_CCR4	CCL5_CCR4	CCL5	CCR4	0.329917	5.36269e-09
TNFRSF17_TNFSF13B	TNFRSF17_TNFSF13B	TNFRSF17	TNFSF13B	0.486603	4.03757e-19
TNFRSF13B_TNFSF13B	TNFRSF13B_TNFSF13B	TNFRSF13B	TNFSF13B	0.322218	1.25946e-08
CCR1_CCL8	CCR1_CCL8	CCR1	CCL8	0.629276	2.88177e-34
CTLA4_CD80	CTLA4_CD80	CTLA4	CD80	0.523809	2.1298e-22
CSF1R_CSF1	CSF1R_CSF1	CSF1R	CSF1	0.424414	1.8458e-14
CCL5_CCR1	CCL5_CCR1	CCL5	CCR1	0.40382	4.07845e-13
CCL3_CCR1	CCL3_CCR1	CCL3	CCR1	0.642822	3.89154e-36
CCL2_CCR2	CCL2_CCR2	CCL2	CCR2	0.386957	4.40918e-12
CXCL13_CXCR5	CXCL13_CXCR5	CXCL13	CXCR5	0.697262	1.05155e-44
PROS1_AXL	PROS1_AXL	PROS1	AXL	0.333933	3.40267e-09
CD28_CD86	CD28_CD86	CD28	CD86	0.506093	8.69107e-21
CTLA4_CD86	CTLA4_CD86	CTLA4	CD86	0.597029	3.61553e-30
CXCL11_CXCR3	CXCL11_CXCR3	CXCL11	CXCR3	0.34416	1.03688e-09
CD40_CD40LG	CD40_CD40LG	CD40	CD40LG	0.524394	1.87703e-22
HLA-DPB1_TNFSF13B	HLA-DPB1_TNFSF13B	HLA-DPB1	TNFSF13B	0.478752	1.77056e-18
SELP_SELPLG	SELP_SELPLG	SELP	SELPLG	0.373882	2.54839e-11
LTA_TNFRSF1B	LTA_TNFRSF1B	LTA	TNFRSF1B	0.625661	8.76915e-34
NRP1_PGF	NRP1_PGF	NRP1	PGF	0.331903	4.28572e-09
PTPRC_CD22	PTPRC_CD22	PTPRC	CD22	0.391139	2.47414e-12
ANXA1_FPR1	ANXA1_FPR1	ANXA1	FPR1	0.368312	5.25619e-11
ANXA1_FPR3	ANXA1_FPR3	ANXA1	FPR3	0.31736	2.13235e-08
BTLA_TNFRSF14	BTLA_TNFRSF14	BTLA	TNFRSF14	0.601215	1.12792e-30
TNFSF14_TNFRSF14	TNFSF14_TNFRSF14	TNFSF14	TNFRSF14	0.624729	1.16582e-33
ADORA3_ENTPD1	ADORA3_ENTPD1	ADORA3	ENTPD1	0.319641	1.66723e-08
CD40_TNFSF13B	CD40_TNFSF13B	CD40	TNFSF13B	0.534263	2.15076e-23
AXL_GAS6	AXL_GAS6	AXL	GAS6	0.519671	5.16421e-22
CXCL10_CXCR3	CXCL10_CXCR3	CXCL10	CXCR3	0.506271	8.38204e-21
CD72_SEMA4D	CD72_SEMA4D	CD72	SEMA4D	0.565857	1.26815e-26
LTA_TNFRSF14	LTA_TNFRSF14	LTA	TNFRSF14	0.705445	3.67012e-46
TNFSF13_TNFRSF14	TNFSF13_TNFRSF14	TNFSF13	TNFRSF14	0.496021	6.51509e-20
CXCR3_CXCL9	CXCR3_CXCL9	CXCR3	CXCL9	0.796444	1.26558e-66
HLA-F_LILRB1	HLA-F_LILRB1	HLA-F	LILRB1	0.340846	1.5312e-09
JAG1_NOTCH3	JAG1_NOTCH3	JAG1	NOTCH3	0.464529	2.34417e-17
IL15_IL15RA	IL15_IL15RA	IL15	IL15RA	0.503837	1.37281e-20
TNFRSF1B_GRN	TNFRSF1B_GRN	TNFRSF1B	GRN	0.361309	1.28073e-10
CXCL12_CXCR3	CXCL12_CXCR3	CXCL12	CXCR3	0.371908	3.29903e-11
ICAM1_SPN	ICAM1_SPN	ICAM1	SPN	0.592251	1.33844e-29
PECAM1_CD38	PECAM1_CD38	PECAM1	CD38	0.514469	1.54631e-21
CXCL12_CXCR4	CXCL12_CXCR4	CXCL12	CXCR4	0.400953	6.17233e-13
TNF_ICOS	TNF_ICOS	TNF	ICOS	0.369855	4.30716e-11
SELL_SELPLG	SELL_SELPLG	SELL	SELPLG	0.446254	5.45573e-16
EFNA1_EPHA1	EFNA1_EPHA1	EFNA1	EPHA1	0.351951	4.07233e-10
CCL21_CCR7	CCL21_CCR7	CCL21	CCR7	0.68459	1.52614e-42
CD160_TNFRSF14	CD160_TNFRSF14	CD160	TNFRSF14	0.397654	9.89372e-13
CD48_CD244	CD48_CD244	CD48	CD244	0.3215	1.36216e-08
PDGFRA_PDGFC	PDGFRA_PDGFC	PDGFRA	PDGFC	0.475476	3.24464e-18
TNFSF4_TNFRSF4	TNFSF4_TNFRSF4	TNFSF4	TNFRSF4	0.350625	4.78362e-10
GPR1_RARRES2	GPR1_RARRES2	GPR1	RARRES2	0.346175	8.16267e-10
CCR4_CCL17	CCR4_CCL17	CCR4	CCL17	0.561281	3.91181e-26
CCR1_CCL26	CCR1_CCL26	CCR1	CCL26	0.338046	2.1209e-09
CCR1_CCL23	CCR1_CCL23	CCR1	CCL23	0.418699	4.45182e-14
CCR1_CCL7	CCR1_CCL7	CCR1	CCL7	0.493054	1.16436e-19
PDCD1_CD274	PDCD1_CD274	PDCD1	CD274	0.421904	2.72263e-14
CD80_CD274	CD80_CD274	CD80	CD274	0.383323	7.23607e-12
FCER2_CR2	FCER2_CR2	FCER2	CR2	0.763289	4.1926e-58
NGFR_BDNF	NGFR_BDNF	NGFR	BDNF	0.563016	2.55728e-26
CXCR3_CCL19	CXCR3_CCL19	CXCR3	CCL19	0.700658	2.64837e-45
CCR7_CCL19	CCR7_CCL19	CCR7	CCL19	0.825561	1.57885e-75
DPP4_CXCL12	DPP4_CXCL12	DPP4	CXCL12	0.429925	7.77367e-15
CD40_INSL3	CD40_INSL3	CD40	INSL3	0.390548	2.68564e-12
CCL22_CCR4	CCL22_CCR4	CCL22	CCR4	0.418777	4.3992e-14
HLA-F_KIR3DL1	HLA-F_KIR3DL1	HLA-F	KIR3DL1	0.407786	2.28414e-13
