# Supplementary material for: Single-cell ligand–receptor profiling reveals an immunotherapy-responsive subtype and prognostic signature in triple-negative breast cancer
Source: Front Immunol. 2025 Jun 10;16:1590951. doi: 10.3389/fimmu.2025.1590951 (PMC12185476; doi:10.3389/fimmu.2025.1590951)
Supplement: Supplementary file 10 [file Table6.xlsx]

## Sheet: Sheet6
Table S6. Univariate Cox analysis results of significant prognostic LR-pairs
Tag	LR	Pval	HR
CCL21_CCR7	CCL21_CCR7	8.59e-11	0.337502
CCR7_CCL19	CCR7_CCL19	8.15e-08	0.502799
CXCR3_CCL19	CXCR3_CCL19	3.42e-07	0.517888
CCL22_CCR4	CCL22_CCR4	1.8e-06	0.603679
CXCL13_CXCR5	CXCL13_CXCR5	2.18e-06	0.547835
TNF_ICOS	TNF_ICOS	6.13e-06	0.573826
LTA_TNFRSF14	LTA_TNFRSF14	9.18e-06	0.600973
CXCR3_CXCL9	CXCR3_CXCL9	9.49e-06	0.627161
TNFSF13_TNFRSF14	TNFSF13_TNFRSF14	1.14e-05	0.555175
CXCL12_CXCR3	CXCL12_CXCR3	1.21e-05	0.656531
BTLA_TNFRSF14	BTLA_TNFRSF14	2.69e-05	0.615143
CD48_CD244	CD48_CD244	5.65e-05	0.602162
CD160_TNFRSF14	CD160_TNFRSF14	6.83e-05	0.592041
TNFRSF13B_TNFSF13	TNFRSF13B_TNFSF13	7.35e-05	0.699661
LTA_TNFRSF1B	LTA_TNFRSF1B	0.000101713	0.654194
SELL_SELPLG	SELL_SELPLG	0.000160284	0.662724
FCER2_CR2	FCER2_CR2	0.000167628	0.601009
TNFSF4_TNFRSF4	TNFSF4_TNFRSF4	0.000179307	0.486713
CCL5_CCR1	CCL5_CCR1	0.00020404	0.578244
TNFSF14_TNFRSF14	TNFSF14_TNFRSF14	0.000334347	0.5891
CD40_CD40LG	CD40_CD40LG	0.000381522	0.701209
CTLA4_CD80	CTLA4_CD80	0.00049105	0.567781
HLA-F_KIR3DL1	HLA-F_KIR3DL1	0.000555567	0.584254
CD72_SEMA4D	CD72_SEMA4D	0.000673395	0.61224
PDCD1_CD274	PDCD1_CD274	0.000687438	0.6787
TNFRSF13B_TNFSF13B	TNFRSF13B_TNFSF13B	0.000707098	0.677526
CCL5_CCR4	CCL5_CCR4	0.000836972	0.638254
PTPRC_CD22	PTPRC_CD22	0.00100607	0.728483
CXCL10_CXCR3	CXCL10_CXCR3	0.00138043	0.696056
CCR4_CCL17	CCR4_CCL17	0.00141839	0.73622
CTLA4_CD86	CTLA4_CD86	0.00160044	0.673988
TNFRSF17_TNFSF13B	TNFRSF17_TNFSF13B	0.00197915	0.687276
IL15_IL15RA	IL15_IL15RA	0.00222191	0.66342
CD40_INSL3	CD40_INSL3	0.00254829	0.715403
PECAM1_CD38	PECAM1_CD38	0.00290568	0.702957
ICAM1_SPN	ICAM1_SPN	0.00332713	1.50743
CXCL11_CXCR3	CXCL11_CXCR3	0.00370722	0.616036
CD80_CD274	CD80_CD274	0.00412766	0.673665
DPP4_CXCL12	DPP4_CXCL12	0.00618828	0.809601
SELP_SELPLG	SELP_SELPLG	0.00721801	0.633161
CCR2_CCL13	CCR2_CCL13	0.00755983	0.714329
CD40_TNFSF13B	CD40_TNFSF13B	0.0102247	0.679312
NRP1_PGF	NRP1_PGF	0.0136311	1.6448
CSF1R_CSF1	CSF1R_CSF1	0.0171635	0.744199
CD28_CD86	CD28_CD86	0.0174091	0.770118
PDGFRA_PDGFC	PDGFRA_PDGFC	0.0174335	0.777387
EPHB2_EFNB1	EPHB2_EFNB1	0.0210438	0.646108
CCR1_CCL26	CCR1_CCL26	0.0254486	1.65842
LAIR1_LILRB4	LAIR1_LILRB4	0.0259827	0.790963
PROS1_AXL	PROS1_AXL	0.0260339	0.742589
CCL2_CCR2	CCL2_CCR2	0.0270475	0.81669
NGFR_BDNF	NGFR_BDNF	0.0288679	1.25213
CXCL12_CXCR4	CXCL12_CXCR4	0.0324163	0.849963
ANGPT2_TEK	ANGPT2_TEK	0.0357282	1.55733
CCR1_CCL7	CCR1_CCL7	0.0395728	1.25074
CCL3_CCR1	CCL3_CCR1	0.0416756	1.43667
EFNA1_EPHA1	EFNA1_EPHA1	0.0465951	1.20534
