# Supplementary material for: Single-cell ligand–receptor profiling reveals an immunotherapy-responsive subtype and prognostic signature in triple-negative breast cancer
Source: Front Immunol. 2025 Jun 10;16:1590951. doi: 10.3389/fimmu.2025.1590951 (PMC12185476; doi:10.3389/fimmu.2025.1590951)
Supplement: Supplementary file 11 [file Table7.xlsx]

## Sheet: Sheet7
Table S7. LR.score and various clinical features in the METABRIC dataset
Samples	Grade	os	os_status	TMB	Stage	Chemotherapy	NPI	cellularity	hormone_therapy	radio_therapy	Cluster	RiskType	LR.score	claudin_subtype	Age	Age1
MB-0316	G3	5487	0	5.23007	I+II	NO	4.06	High	NO	YES	clust1	0Low	-0.844115	Basal	50.82	<=60
MB-0658	G3	2919	0	3.92255	I+II	YES	5.05	High	YES	YES	clust1	0Low	-0.106359	claudin-low	60.89	>60
MB-0420	G3	2302	0	3.92255	I+II	YES	4.032	High	NO	YES	clust2	0Low	0.263481	claudin-low	34.92	<=60
MB-0906	G3	1917	1	6.53759	I+II	NO	4.056	High	YES	YES	clust1	1High	0.641115	claudin-low	70.6	>60
MB-0249	G3	5650	0	2.61504	I+II	NO	4.022	High	NO	YES	clust2	1High	0.877607	Her2	53.45	<=60
MB-0660	G3	568	1	6.53759	I+II	YES	6.32	High	YES	YES	clust2	1High	1.56434	Her2	52.43	<=60
MB-0653	G3	744	1	28.7654	I+II	NO	5.056	Moderate	YES	YES	clust2	1High	1.58053	Her2	69.95	>60
MB-0540	G1+G2	5836	0	0	I+II	NO	2.024	High	YES	YES	clust1	0Low	-1.22308	claudin-low	66.11	>60
MB-0157	G3	3444	0	1.30752	I+II	NO	4.06	Moderate	NO	YES	clust1	0Low	-0.648599	claudin-low	71.5	>60
MB-0292	G3	1483	1	6.53759	I+II	NO	5.11	High	NO	NO	clust2	1High	1.45532	Her2	80.34	>60
MB-0401	G3	789	1	2.61504	I+II	YES	4.04	High	NO	YES	clust2	0Low	-0.0604281	claudin-low	48.58	<=60
MB-0453	G3	1294	1	5.23007	III+IV	YES	6.2	Moderate	YES	YES	clust2	0Low	0.142132	Her2	61.11	>60
MB-0372	G3	1884	1	1.30752	I+II	YES	4.036	High	YES	YES	clust2	1High	0.431473	Basal	39.86	<=60
MB-0164	G3	325	0	5.23007	I+II	YES	4.032	High	NO	YES	clust2	0Low	0.179322	claudin-low	37.87	<=60
MB-0516	G3	3435	0	3.92255	I+II	YES	4.03	High	NO	YES	clust2	0Low	0.373907	Basal	62.81	>60
MB-0494	G3	1099	1	2.61504	III+IV	YES	6.08	Moderate	NO	YES	clust2	0Low	-0.483895	claudin-low	77.22	>60
MB-0221	G3	606	1	10.4601	I+II	NO	6.04	Moderate	NO	NO	clust1	0Low	0.0369859	Her2	77.72	>60
MB-0659	G1+G2	700	1	2.61504	NA	NO	3.09	Moderate	NO	YES	clust2	1High	1.44748	Normal	82.87	>60
MB-0352	G3	1656	1	6.53759	I+II	YES	4.026	Moderate	YES	YES	clust1	1High	0.566399	claudin-low	61.32	>60
MB-0400	G3	675	1	2.61504	I+II	YES	4.032	Moderate	NO	NO	clust2	1High	0.827036	claudin-low	55.28	<=60
MB-0500	G3	2025	0	1.30752	I+II	YES	4.044	High	NO	YES	clust2	1High	0.596718	Basal	36.56	<=60
MB-0206	G3	4236	0	9.15262	I+II	YES	5.07	High	NO	YES	clust1	0Low	-1.46375	claudin-low	55.02	<=60
MB-0581	G3	237	1	6.53759	I+II	NO	6.052	Moderate	NO	YES	clust2	0Low	-0.294579	Basal	96.29	>60
MB-0613	G1+G2	1464	0	3.92255	III+IV	YES	3.12	Moderate	NO	YES	clust2	1High	1.01831	claudin-low	60.2	>60
MB-0214	G3	4407	0	5.23007	I+II	YES	4.054	High	NO	YES	clust2	0Low	-1.07564	Basal	41.41	<=60
MB-0664	G3	333	1	9.15262	III+IV	YES	6.168	High	NO	YES	clust2	1High	0.607504	Basal	78.27	>60
MB-0446	G3	2169	0	5.23007	I+II	YES	4.048	Moderate	NO	NO	clust2	0Low	-0.480929	claudin-low	56.96	<=60
MB-0424	G3	295	1	0	III+IV	YES	6.12	Moderate	NO	YES	clust2	0Low	-0.601656	claudin-low	44.02	<=60
MB-0115	G3	2002	1	6.53759	I+II	YES	4.05	Moderate	NO	YES	clust1	0Low	-0.862595	Basal	39.84	<=60
MB-0354	G3	348	1	7.84511	I+II	NO	5.034	High	NO	NO	clust1	0Low	-1.19466	claudin-low	73.01	>60
MB-0608	G3	1920	1	13.0752	I+II	NO	6.05	High	NO	YES	clust1	0Low	-0.855592	claudin-low	76.81	>60
MB-0893	G3	5269	0	0	I+II	YES	5.056	Moderate	YES	YES	clust2	0Low	0.153904	claudin-low	57.41	<=60
MB-0294	G1+G2	2187	0	2.61504	I+II	YES	3.028	Moderate	YES	YES	clust2	0Low	-1.70907	Normal	46.17	<=60
MB-0481	G3	1092	1	2.61504	I+II	YES	4.038	High	NO	YES	clust2	0Low	0.224791	Basal	54.22	<=60
MB-0220	G3	1195	1	1.30752	I+II	NO	6.04	High	NO	NO	clust1	0Low	-0.625148	claudin-low	37.24	<=60
MB-0238	G3	5796	0	1.30752	I+II	YES	6.07	High	NO	YES	clust1	0Low	-0.0317955	claudin-low	52.19	<=60
MB-0525	G3	1977	0	7.84511	I+II	YES	4.05	High	NO	YES	clust2	0Low	-0.141469	Basal	48.47	<=60
MB-0869	G3	3372	1	2.61504	I+II	YES	4.058	High	YES	YES	clust2	0Low	-0.737589	Basal	58.83	<=60
MB-4622	G3	8485	1	5.23007	I+II	YES	5.1	High	NO	YES	clust1	0Low	0.127955	claudin-low	40.83	<=60
MB-4640	G3	6018	0	7.84511	I+II	NO	4.05	Moderate	NO	YES	clust2	1High	0.752928	Her2	61.59	>60
MB-4667	G3	8860	1	52.3007	I+II	NO	4.04	High	NO	YES	clust1	0Low	-0.485036	Her2	65.58	>60
MB-4717	G3	1287	1	3.92255	I+II	NO	4.05	High	NO	NO	clust2	0Low	0.229896	Basal	43.51	<=60
MB-4757	G3	822	1	9.15262	NA	YES	5.02	High	NO	NO	clust1	0Low	0.285033	Basal	38.93	<=60
MB-4715	G3	1057	1	9.15262	I+II	YES	5.09	High	NO	NO	clust1	0Low	-0.570394	Basal	67.8	>60
MB-5281	G3	2379	0	9.15262	I+II	NO	4.03	Moderate	NO	YES	clust2	1High	1.06648	LumA	55.72	<=60
MB-4982	G3	576	1	6.53759	NA	NO	6.034	Moderate	YES	YES	clust2	0Low	0.338817	Her2	62.99	>60
MB-5323	G3	6783	0	3.92255	I+II	NO	4.03	Moderate	NO	NO	clust1	0Low	-1.17853	claudin-low	31.26	<=60
MB-4911	G3	943	1	5.23007	I+II	YES	5.03	High	NO	YES	clust2	1High	0.771062	Basal	43.51	<=60
MB-4888	G3	6915	0	10.4601	I+II	NO	4.032	High	NO	YES	clust2	0Low	-0.519395	claudin-low	63.95	>60
MB-4945	G3	604	1	7.84511	NA	YES	5.038	Moderate	NO	NO	clust1	1High	0.450859	Basal	65.53	>60
MB-5052	G3	1038	1	3.92255	I+II	NO	5.07	Moderate	YES	NO	clust1	0Low	-0.725185	claudin-low	76.66	>60
MB-5041	G3	5218	0	2.61504	I+II	NO	4.04	Moderate	NO	YES	clust1	0Low	-2.23032	claudin-low	45.4	<=60
MB-5072	G3	1507	1	15.6902	I+II	YES	5.06	High	NO	NO	clust2	0Low	-0.18149	Her2	52.23	<=60
MB-5115	G3	2322	0	3.92255	I+II	YES	5.06	High	NO	YES	clust2	1High	0.807809	Basal	40.57	<=60
MB-4733	G3	592	1	7.84511	I+II	YES	6.036	Moderate	YES	YES	clust1	0Low	-0.196422	claudin-low	56.27	<=60
MB-4758	G3	6358	0	9.15262	NA	NO	4.02	Moderate	NO	YES	clust2	0Low	0.271677	Basal	45.77	<=60
MB-4732	G3	4497	0	3.92255	I+II	YES	5.09	High	NO	YES	clust1	0Low	-0.409296	Basal	26.72	<=60
MB-5236	G3	5001	0	6.53759	III+IV	YES	5.13	High	YES	YES	clust1	1High	0.677981	Basal	63.02	>60
MB-4993	G3	2257	1	19.6128	I+II	YES	6.1	High	NO	YES	clust2	0Low	3.88664e-05	Her2	33.55	<=60
MB-5222	G3	3355	1	3.92255	I+II	NO	4.03	Moderate	YES	YES	clust1	0Low	-0.960092	claudin-low	76.2	>60
MB-5232	G1+G2	6336	1	6.53759	I+II	NO	3.028	Moderate	NO	YES	clust2	0Low	0.10672	Basal	74.53	>60
MB-5126	G3	819	1	3.92255	NA	YES	5.02	Moderate	NO	YES	clust1	1High	0.979509	Basal	63.48	>60
MB-5145	G3	4777	1	2.61504	I+II	NO	4.05	Moderate	YES	YES	clust1	0Low	-0.707012	Normal	61.55	>60
MB-4938	G1+G2	2118	1	39.2255	I+II	YES	4.05	High	NO	YES	clust2	1High	0.930682	Basal	33.92	<=60
MB-5070	G3	6417	0	9.15262	NA	YES	5.06	High	NO	NO	clust1	0Low	-0.848948	Basal	47.38	<=60
MB-4992	G1+G2	4962	0	11.7677	I+II	NO	3.066	High	NO	NO	clust2	0Low	0.285291	LumA	66.47	>60
MB-5392	G3	7119	0	13.0752	I+II	NO	4.028	High	YES	NO	clust1	0Low	-1.38516	claudin-low	57.34	<=60
MB-5138	G3	1110	1	6.53759	NA	YES	5.03	High	YES	YES	clust1	1High	0.416144	Basal	44.59	<=60
MB-5065	G3	5544	0	3.92255	I+II	NO	4.032	Moderate	NO	NO	clust1	0Low	-0.912397	claudin-low	68.66	>60
MB-5058	G3	5362	1	7.84511	I+II	YES	6.03	High	YES	YES	clust2	0Low	0.100772	Normal	61.04	>60
MB-5258	G3	3033	1	6.53759	I+II	NO	4.06	High	YES	NO	clust2	1High	1.36791	Basal	72.77	>60
MB-5421	G3	5838	0	5.23007	I+II	NO	4.04	High	NO	YES	clust2	1High	0.555672	Basal	68	>60
MB-5348	G3	5091	0	3.92255	I+II	YES	5.03	High	NO	NO	clust1	0Low	-1.08766	claudin-low	41.27	<=60
MB-5299	G3	501	1	10.4601	I+II	YES	5.08	High	YES	NO	clust1	1High	0.93089	Basal	53.35	<=60
MB-5408	G1+G2	3042	0	7.84511	I+II	NO	3.032	Moderate	NO	YES	clust1	0Low	-2.40751	claudin-low	65.48	>60
MB-5100	G3	597	1	7.84511	I+II	YES	6.04	Moderate	YES	YES	clust1	0Low	-0.43772	claudin-low	32.74	<=60
MB-5446	G3	4885	1	9.15262	I+II	YES	5.05	Moderate	YES	YES	clust2	0Low	0.0766079	Her2	51.25	<=60
MB-5427	G1+G2	4672	1	7.84511	I+II	NO	3.05	Moderate	YES	YES	clust2	1High	1.54425	Basal	83.68	>60
MB-5390	G3	928	1	6.53759	III+IV	YES	6.026	High	YES	YES	clust2	0Low	0.186054	Basal	37.27	<=60
MB-5209	G3	5253	1	7.84511	I+II	NO	4.12	Moderate	YES	YES	clust1	0Low	-1.00973	Basal	79.17	>60
MB-5213	G3	1302	1	11.7677	III+IV	YES	6.05	High	YES	YES	clust1	0Low	-0.399703	Her2	74.98	>60
MB-5223	G1+G2	4341	1	2.61504	I+II	YES	4.044	Moderate	NO	YES	clust1	0Low	-1.08773	claudin-low	42.05	<=60
MB-5616	G3	5419	0	3.92255	I+II	YES	6.04	Moderate	NO	YES	clust1	0Low	-1.19012	claudin-low	41.53	<=60
MB-5602	G3	6733	0	6.53759	NA	YES	6.08	High	NO	YES	clust1	0Low	-0.134156	Basal	39.7	<=60
MB-5634	G3	1887	1	5.23007	I+II	NO	4.06	High	NO	NO	clust1	0Low	-0.684745	Basal	55.53	<=60
MB-5651	G3	630	1	9.15262	I+II	YES	5.052	Moderate	YES	YES	clust1	0Low	-0.953255	claudin-low	51.98	<=60
MB-5548	G3	760	0	3.92255	NA	NO	4.1	High	NO	NO	clust1	0Low	-0.264547	claudin-low	62.43	>60
MB-5526	G3	4533	0	13.0752	I+II	NO	4.04	High	NO	YES	clust1	0Low	-0.209784	Basal	45.42	<=60
MB-5531	G1+G2	5520	0	9.15262	I+II	NO	3.03	High	NO	YES	clust1	0Low	-1.13673	claudin-low	66.56	>60
MB-5551	G3	5467	0	10.4601	I+II	NO	4.054	Moderate	YES	YES	clust2	0Low	-0.493297	Basal	67.24	>60
MB-5560	G1+G2	5598	0	2.61504	I+II	NO	3.03	Moderate	NO	YES	clust2	0Low	0.356174	Basal	44.05	<=60
MB-5529	G3	444	1	6.53759	I+II	YES	5.07	High	NO	YES	clust2	1High	0.403059	Basal	40.21	<=60
MB-4408	G3	6198	1	11.7677	NA	NO	4.04	High	NO	NO	clust1	1High	0.450833	Basal	71.66	>60
MB-4146	G3	469	1	6.53759	I+II	YES	6.04	Moderate	NO	YES	clust1	1High	1.25689	Basal	43.06	<=60
MB-2963	G1+G2	6835	1	6.53759	III+IV	NO	5.02	Moderate	YES	YES	clust2	0Low	-0.796994	claudin-low	53.99	<=60
MB-2957	G3	7864	0	5.23007	I+II	YES	5.06	High	NO	YES	clust1	0Low	-0.247046	claudin-low	31.02	<=60
MB-3063	G3	858	1	16.9977	III+IV	YES	6.04	High	NO	YES	clust2	0Low	-0.0714426	Basal	43.51	<=60
MB-3046	G3	2215	1	6.53759	I+II	NO	4.07	Moderate	YES	NO	clust2	1High	0.830555	Basal	67.2	>60
MB-3067	G3	7786	0	6.53759	I+II	YES	5.036	High	NO	YES	clust1	0Low	-1.26158	claudin-low	60.29	>60
MB-2754	G1+G2	6106	1	2.61504	I+II	NO	3.07	Moderate	YES	NO	clust2	1High	0.940649	Normal	66.11	>60
MB-2753	G3	8232	0	7.84511	I+II	YES	5.074	High	NO	YES	clust2	0Low	-0.123706	Basal	30.95	<=60
MB-3014	G3	7879	0	6.53759	I+II	YES	5.03	High	NO	YES	clust1	0Low	-0.0639106	Basal	39.7	<=60
MB-3476	G3	4773	1	5.23007	I+II	NO	4.034	High	NO	NO	clust1	0Low	-1.10487	claudin-low	68.59	>60
MB-3277	G3	988	1	7.84511	I+II	YES	5.06	High	NO	YES	clust1	0Low	-0.561325	Basal	29.92	<=60
MB-3271	G3	1965	1	7.84511	I+II	NO	4.04	High	YES	YES	clust1	0Low	-1.27758	claudin-low	59.43	<=60
MB-3292	G3	6534	0	6.53759	I+II	NO	4.036	Moderate	YES	NO	clust1	0Low	-1.10658	claudin-low	60.04	>60
MB-2556	G1+G2	6627	1	1.30752	I+II	NO	4.04	Moderate	YES	NO	clust2	0Low	0.164335	claudin-low	62.59	>60
MB-2922	G3	432	1	10.4601	III+IV	YES	6.05	High	NO	YES	clust2	0Low	-0.0345619	Her2	45.74	<=60
MB-2917	G3	958	1	5.23007	I+II	YES	5.06	High	NO	YES	clust2	1High	0.99854	Basal	33.9	<=60
MB-3706	G3	1164	1	5.23007	I+II	NO	4.036	High	NO	YES	clust2	1High	0.736795	Basal	55.71	<=60
MB-3453	G3	985	1	18.3052	I+II	YES	5.07	High	NO	YES	clust2	0Low	0.165437	Basal	51.36	<=60
MB-2842	G3	592	1	14.3827	I+II	YES	5.054	High	NO	YES	clust2	1High	0.823795	Basal	58.48	<=60
MB-2912	G3	8022	0	6.53759	III+IV	YES	6.04	High	NO	YES	clust1	0Low	-0.906395	Basal	59.6	<=60
MB-2849	G3	1296	1	5.23007	I+II	NO	4.052	Moderate	YES	YES	clust1	1High	1.22083	Basal	60.65	>60
MB-3058	G3	7629	0	10.4601	I+II	YES	5.08	Moderate	NO	YES	clust2	1High	0.659919	Basal	47.74	<=60
MB-3057	G3	961	1	6.53759	I+II	YES	5.086	High	NO	YES	clust1	1High	1.45628	Basal	55.3	<=60
MB-3395	G3	7314	0	7.84511	I+II	NO	4.03	High	YES	NO	clust1	0Low	-0.538537	claudin-low	52.45	<=60
MB-3123	G3	5023	0	6.53759	III+IV	YES	6.044	Moderate	NO	YES	clust2	1High	0.836454	Basal	50.26	<=60
MB-2834	G1+G2	4615	1	10.4601	I+II	NO	4.018	High	NO	YES	clust1	0Low	-1.07014	Her2	56.85	<=60
MB-2857	G3	7521	0	6.53759	I+II	YES	5.044	Moderate	NO	YES	clust1	0Low	-1.24615	claudin-low	45.3	<=60
MB-2827	G3	7071	0	5.23007	I+II	YES	5.022	Moderate	NO	YES	clust1	0Low	-0.397528	Basal	36.5	<=60
MB-3702	G3	6915	0	6.53759	I+II	YES	5.011	Moderate	NO	YES	clust1	0Low	-0.205982	claudin-low	37.16	<=60
MB-3502	G3	6880	0	5.23007	I+II	YES	5.054	Moderate	NO	YES	clust2	0Low	-1.4949	Basal	50.79	<=60
MB-3567	G3	7081	0	5.23007	I+II	YES	4.05	High	YES	YES	clust1	0Low	-0.908006	claudin-low	55.95	<=60
MB-3752	G3	2260	1	5.23007	I+II	NO	4.03	High	NO	YES	clust1	0Low	-1.55387	claudin-low	49.98	<=60
MB-0079	G3	855	1	5.23007	I+II	YES	6.08	High	NO	YES	clust1	1High	0.654901	Her2	50.42	<=60
MB-0062	G3	4620	0	3.92255	I+II	YES	4.034	High	NO	YES	clust1	0Low	-2.89949	Basal	52.14	<=60
MB-4015	G1+G2	339	1	13.0752	NA	NO	3.06	Moderate	NO	NO	clust2	1High	1.38426	Her2	76.13	>60
MB-2929	G1+G2	7887	1	7.84511	I+II	YES	4.04	NA	NO	YES	clust2	0Low	-0.0980596	Her2	53.31	<=60
MB-2724	G3	3243	1	3.92255	I+II	NO	4.016	NA	NO	NO	clust1	0Low	-1.54407	claudin-low	60.59	>60
MB-3062	G3	4392	0	6.53759	I+II	NO	4.034	NA	NO	YES	clust1	0Low	-0.0300424	claudin-low	62.87	>60
MB-4707	G3	6636	0	15.6902	I+II	NO	4.054	Moderate	NO	YES	clust2	0Low	-0.657982	Basal	59.85	<=60
MB-3383	G3	696	1	10.4601	III+IV	YES	6.056	Moderate	NO	YES	clust2	1High	0.608004	claudin-low	38.49	<=60
MB-3297	G3	7083	0	18.3052	I+II	YES	5.05	Low	NO	YES	clust1	0Low	0.318766	Basal	42.72	<=60
MB-7114	G3	3699	0	10.4601	NA	NO	4.032	High	YES	YES	clust1	0Low	-1.48375	Basal	55.57	<=60
MB-7208	G3	1378	1	5.23007	NA	YES	6.0622	High	YES	YES	clust1	1High	0.772335	Basal	48.83	<=60
MB-7252	G3	1071	1	11.7677	NA	NO	6.07	High	YES	NO	clust1	0Low	-0.381163	Her2	74.8	>60
MB-3001	G3	7897	0	9.15262	I+II	YES	5.024	High	NO	YES	clust1	0Low	-0.39438	claudin-low	50.45	<=60
MB-7066	G3	2694	0	9.15262	NA	YES	5.037	Low	NO	YES	clust2	1High	1.59542	Her2	64.24	>60
MB-7057	G1+G2	1315	1	10.4601	NA	YES	4.044	High	YES	NO	clust2	1High	1.10688	Normal	72.81	>60
MB-7023	G3	840	1	7.84511	NA	YES	5.08	High	NO	YES	clust2	0Low	-0.778285	claudin-low	66.66	>60
MB-7017	G3	4060	0	6.53759	NA	YES	5.054	High	NO	YES	clust1	0Low	-1.49073	claudin-low	36.63	<=60
MB-3500	G3	7179	0	15.6902	I+II	NO	4.06	Moderate	NO	NO	clust1	0Low	-1.98768	Basal	66.91	>60
MB-3396	G3	6802	0	15.6902	I+II	YES	5.05	High	NO	YES	clust2	0Low	-0.820403	Basal	59.29	<=60
MB-7145	G3	4150	0	11.7677	NA	YES	5.05	High	NO	YES	clust2	1High	1.18702	Basal	44.42	<=60
MB-7155	G3	4494	0	6.53759	NA	YES	5.0344	High	NO	YES	clust1	0Low	-0.592639	Basal	41.14	<=60
MB-3218	G3	7464	0	3.92255	I+II	YES	5.034	High	NO	YES	clust1	0Low	-0.826556	Basal	44.94	<=60
MB-7270	G3	5256	0	10.4601	NA	YES	5.032	High	NO	NO	clust1	0Low	-0.668497	Basal	50.84	<=60
MB-7269	G3	636	1	5.23007	NA	YES	5.05	Moderate	YES	YES	clust1	1High	0.575845	Basal	36.6	<=60
MB-7008	G3	1527	1	2.61504	NA	NO	4.048	High	NO	NO	clust2	1High	0.504145	claudin-low	69.94	>60
MB-7007	G3	1758	0	9.15262	NA	YES	5.034	High	NO	YES	clust1	0Low	0.11403	Basal	54.44	<=60
MB-7009	G3	1644	1	3.92255	NA	YES	5.054	High	NO	YES	clust2	1High	0.891981	Basal	68.28	>60
MB-3153	G3	6838	0	5.23007	I+II	YES	5.032	NA	NO	YES	clust1	0Low	-0.793944	Basal	42.17	<=60
MB-3211	G3	4365	0	11.7677	I+II	NO	4.026	High	YES	YES	clust1	0Low	-1.43366	Basal	58.31	<=60
MB-7081	G3	4207	0	7.84511	NA	NO	4.056	Moderate	YES	YES	clust1	0Low	-1.76114	claudin-low	69.12	>60
MB-7055	G3	274	1	7.84511	NA	NO	4.052	Low	NO	NO	clust2	1High	2.59195	Basal	54.87	<=60
MB-7121	G3	2665	1	3.92255	NA	YES	6.076	Low	YES	YES	clust1	1High	0.378561	claudin-low	49.02	<=60
MB-2771	G3	1345	1	9.15262	I+II	NO	4.032	Low	YES	YES	clust2	0Low	-0.0791415	Basal	56.79	<=60
MB-7158	G3	1393	1	7.84511	NA	YES	6.058	High	NO	NO	clust1	0Low	-0.858741	claudin-low	50.73	<=60
MB-7258	G3	453	1	15.6902	NA	YES	6.06	High	YES	YES	clust2	1High	2.10184	Basal	45.11	<=60
MB-2993	G3	5611	0	5.23007	I+II	NO	4.04	Low	YES	YES	clust2	0Low	0.333253	claudin-low	63.65	>60
MB-2904	G3	3768	1	7.84511	I+II	YES	5.05	High	NO	YES	clust1	0Low	-1.34141	claudin-low	34.83	<=60
MB-7154	G3	3255	1	18.3052	NA	NO	4.0652	High	YES	NO	clust1	0Low	-1.93268	Basal	77.54	>60
MB-7151	G3	4333	0	11.7677	NA	NO	4.042	High	YES	NO	clust2	0Low	0.20463	Basal	59.06	<=60
MB-7165	G3	4416	0	9.15262	NA	YES	5.364	High	NO	YES	clust1	0Low	-0.0184167	Basal	28.78	<=60
MB-2850	G3	283	1	6.53759	III+IV	YES	6.062	Moderate	NO	YES	clust1	0Low	-1.78315	claudin-low	31.48	<=60
MB-7267	G3	5862	1	9.15262	NA	YES	5.041	Moderate	NO	YES	clust1	0Low	-0.220588	Basal	28.37	<=60
MB-2833	G3	7794	0	6.53759	I+II	YES	5.046	High	NO	YES	clust1	0Low	-0.961621	claudin-low	42.9	<=60
MB-7052	G3	3184	0	3.92255	NA	NO	4.0358	High	NO	YES	clust1	1High	0.435674	claudin-low	45.45	<=60
MB-7090	G3	3294	0	5.23007	NA	YES	5.034	High	NO	YES	clust2	1High	0.611994	Basal	48.52	<=60
MB-7087	G3	153	1	7.84511	NA	YES	5.028	High	YES	YES	clust2	1High	0.917379	Basal	66.61	>60
MB-7025	G3	2407	0	2.61504	NA	NO	4.026	High	NO	YES	clust2	0Low	-0.692148	claudin-low	65.22	>60
MB-7036	G3	3613	0	5.23007	NA	YES	5.036	High	NO	YES	clust2	1High	0.696754	Basal	54.48	<=60
MB-4769	G3	651	1	14.3827	I+II	NO	4.07	High	NO	YES	clust2	0Low	-0.673834	Basal	65.86	>60
MB-4793	G3	2502	1	9.15262	I+II	NO	4.1	High	NO	YES	clust1	1High	1.5205	Basal	72.49	>60
MB-4679	G3	8781	1	5.23007	I+II	NO	4.03	Low	NO	NO	clust1	0Low	-2.08088	Basal	64.11	>60
MB-4660	G3	1197	1	11.7677	I+II	YES	6.056	High	NO	YES	clust1	0Low	-1.28287	Basal	37.53	<=60
MB-2718	G1+G2	8349	0	3.92255	I+II	YES	4.04	High	NO	NO	clust1	0Low	-0.891669	Basal	47.94	<=60
MB-2643	G1+G2	1590	1	2.61504	I+II	NO	3.006	Low	NO	YES	clust2	0Low	-1.14435	claudin-low	34.2	<=60
MB-6305	G3	2686	1	11.7677	NA	YES	5.06	High	NO	YES	clust1	0Low	-0.53348	claudin-low	52.85	<=60
MB-6248	G3	5485	0	10.4601	NA	YES	5.11	High	YES	YES	clust2	0Low	-0.681968	Basal	51.22	<=60
MB-6223	G3	6658	0	6.53759	I+II	YES	5.04	High	NO	YES	clust1	0Low	-0.186641	Basal	58.83	<=60
MB-6188	G3	714	0	9.15262	NA	NO	6.056	High	NO	NO	clust1	1High	0.742755	claudin-low	41.92	<=60
MB-6318	G3	3277	1	18.3052	NA	NO	4.07	High	NO	NO	clust2	0Low	-0.169391	Her2	81.37	>60
MB-6280	G3	837	1	7.84511	NA	YES	5.088	High	NO	YES	clust2	1High	0.760964	Basal	53.68	<=60
MB-6098	G3	319	1	7.84511	NA	YES	5.16	High	NO	NO	clust2	1High	1.22317	Basal	28.29	<=60
MB-4974	G3	5283	1	6.53759	I+II	NO	4.036	Moderate	NO	YES	clust1	0Low	0.35873	Basal	65.16	>60
MB-4696	G3	7659	0	10.4601	NA	NO	4.09	Low	NO	NO	clust2	0Low	0.000522312	claudin-low	49.98	<=60
MB-4714	G3	2511	1	9.15262	I+II	YES	6.002	High	YES	YES	clust1	1High	0.626565	Basal	64.68	>60
MB-4881	G3	8226	0	14.3827	NA	NO	4.07	High	NO	YES	clust2	0Low	-0.21253	Basal	37.05	<=60
MB-4904	G3	3877	1	7.84511	III+IV	YES	5	Moderate	NO	YES	clust1	0Low	-1.72367	claudin-low	64.3	>60
MB-4865	G3	6897	0	10.4601	I+II	NO	4.07	Low	NO	NO	clust2	0Low	0.0608482	claudin-low	50.7	<=60
MB-4416	G3	7248	1	5.23007	I+II	YES	5.05	Moderate	NO	YES	clust1	0Low	-1.12791	claudin-low	44.89	<=60
MB-4407	G3	2502	1	7.84511	I+II	NO	4.02	Moderate	NO	YES	clust2	1High	1.34093	Basal	44.4	<=60
MB-4254	G3	5352	0	5.23007	NA	NO	4.06	High	YES	NO	clust1	0Low	-1.18012	Basal	68.7	>60
MB-4621	G3	8157	0	6.53759	III+IV	YES	6.106	Low	NO	NO	clust2	1High	0.549759	Basal	39.51	<=60
MB-4893	G3	5301	0	7.84511	I+II	YES	5.04	Low	NO	NO	clust1	0Low	-0.221053	claudin-low	33.04	<=60
MB-4859	G1+G2	4734	1	5.23007	I+II	NO	3.034	Low	NO	YES	clust1	0Low	-1.25506	claudin-low	74.29	>60
MB-4942	G3	3724	1	7.84511	I+II	NO	4.054	Low	NO	YES	clust1	0Low	-0.22062	claudin-low	60.31	>60
MB-4928	G3	6601	0	13.0752	I+II	NO	5.044	Moderate	YES	NO	clust1	1High	1.02624	Her2	75.2	>60
MB-4792	G3	1219	1	7.84511	I+II	YES	5.04	Low	NO	YES	clust2	1High	0.518572	Basal	49.92	<=60
MB-5008	G3	6699	0	5.23007	III+IV	YES	5.12	High	NO	YES	clust2	1High	1.93056	Her2	65.76	>60
MB-6152	G1+G2	6867	0	16.9977	NA	NO	3.034	High	NO	NO	clust1	0Low	-1.83874	Basal	60.62	>60
MB-5295	G1+G2	2271	1	13.0752	I+II	NO	3.05	Low	NO	YES	clust2	0Low	-0.0161243	Basal	60.51	>60
MB-6058	G1+G2	681	1	13.0752	NA	YES	4.036	High	NO	NO	clust1	0Low	-0.654707	Basal	41.79	<=60
MB-6052	G3	7662	0	7.84511	NA	NO	4.03	Low	NO	NO	clust1	0Low	-1.26962	claudin-low	36.47	<=60
MB-5335	G3	757	1	5.23007	I+II	NO	4.054	High	NO	NO	clust2	1High	2.48926	Basal	41.81	<=60
MB-5135	G3	1122	1	9.15262	I+II	NO	4.07	Moderate	NO	YES	clust2	1High	1.99451	Basal	38.59	<=60
MB-4880	G3	6330	0	11.7677	I+II	NO	4.054	High	NO	NO	clust1	0Low	-0.642479	Basal	69.68	>60
MB-5057	G3	1690	1	15.6902	I+II	NO	4.03	High	NO	NO	clust2	1High	0.759993	Basal	39.25	<=60
MB-5102	G3	912	1	7.84511	I+II	YES	6.04	High	YES	YES	clust2	1High	1.69528	Basal	69.93	>60
MB-6272	G3	672	1	7.84511	NA	YES	5	Low	NO	YES	clust1	1High	1.01898	claudin-low	36.93	<=60
MB-6245	G3	5329	0	6.53759	NA	NO	4.04	High	NO	NO	clust1	1High	1.2355	Basal	47.01	<=60
MB-4303	G3	2671	1	15.6902	I+II	NO	4.03	Moderate	NO	YES	clust1	1High	1.52477	Basal	66.91	>60
MB-6055	G3	6013	0	15.6902	NA	YES	5.05	High	NO	YES	clust1	0Low	-1.44864	claudin-low	33.08	<=60
MB-6336	G3	516	1	2.61504	NA	YES	6.05	Moderate	NO	YES	clust1	1High	0.683053	Basal	63.22	>60
MB-4351	G3	2044	1	11.7677	I+II	NO	4.04	Moderate	NO	YES	clust1	1High	1.57403	Her2	70.27	>60
MB-5208	G3	4557	0	9.15262	I+II	NO	4.054	Moderate	NO	NO	clust1	1High	1.14194	Basal	52.43	<=60
MB-5440	G3	5899	0	10.4601	I+II	YES	5.036	High	NO	YES	clust1	0Low	-1.2522	claudin-low	49.05	<=60
MB-5298	G3	2547	1	3.92255	I+II	YES	6.046	High	NO	NO	clust1	0Low	-0.493632	Basal	49.63	<=60
MB-6144	G1+G2	7648	0	1.30752	NA	NO	3.04	High	NO	NO	clust1	0Low	-0.983392	claudin-low	64.55	>60
MB-5346	G3	5829	0	11.7677	NA	YES	5.16	High	NO	YES	clust2	1High	0.878591	Basal	52.09	<=60
MB-6178	G3	994	1	7.84511	NA	NO	6.064	Moderate	NO	NO	clust1	0Low	-0.63174	Basal	38.58	<=60
MB-6062	G3	8472	0	9.15262	NA	NO	4.044	High	NO	YES	clust1	0Low	-1.32599	claudin-low	31.6	<=60
MB-4417	G3	501	1	10.4601	I+II	NO	4.064	Moderate	NO	NO	clust1	0Low	0.00370174	Basal	68.16	>60
MB-4332	G3	9238	0	5.23007	I+II	NO	4.04	High	NO	YES	clust1	0Low	-0.509808	Basal	34.36	<=60
MB-7205	G3	4981	0	19.6128	NA	YES	5.05	Moderate	YES	YES	clust1	0Low	-0.24837	Basal	38.17	<=60
MB-7159	G3	658	1	3.92255	NA	YES	4.068	High	YES	YES	clust2	1High	1.14203	Basal	60.45	>60
MB-4354	G1+G2	462	1	2.61504	NA	NO	4.07	Moderate	YES	YES	clust1	0Low	-0.191024	Her2	55.01	<=60
MB-6143	G3	7668	0	7.84511	I+II	NO	4.092	Moderate	NO	YES	clust2	0Low	-0.319524	claudin-low	60.6	>60
MB-5148	G3	7357	1	5.23007	I+II	NO	4.04	Low	NO	YES	clust2	1High	0.890782	Her2	76.72	>60
MB-5225	G3	1299	1	13.0752	I+II	NO	4.06	High	YES	YES	clust1	1High	0.880284	Basal	68.01	>60
MB-4024	G3	3723	0	9.15262	I+II	NO	4.05	High	YES	YES	clust2	1High	0.796825	Basal	56.14	<=60
MB-6242	G3	4963	0	19.6128	NA	YES	6.11	High	NO	YES	clust2	0Low	-1.41014	Basal	41.29	<=60
MB-6237	G3	3156	1	5.23007	I+II	NO	4.04	High	NO	NO	clust2	0Low	-0.615976	Basal	75.62	>60
MB-5173	G3	664	1	10.4601	I+II	NO	4.1	High	YES	NO	clust2	1High	1.07682	Basal	69.05	>60
MB-5162	G1+G2	4930	0	3.92255	I+II	NO	3.03	Low	NO	NO	clust2	0Low	-0.476634	claudin-low	53.38	<=60
MB-5235	G1+G2	6126	1	16.9977	I+II	NO	3.012	Moderate	NO	YES	clust2	0Low	0.0492207	Basal	59.04	<=60
MB-4931	G3	912	1	13.0752	I+II	NO	4.06	High	YES	NO	clust1	0Low	-1.49412	claudin-low	58.39	<=60
MB-7045	G1+G2	2848	1	3.92255	NA	NO	3.04	High	YES	YES	clust2	0Low	-0.350807	Her2	61.39	>60
MB-7049	G3	3061	0	9.15262	NA	NO	4.036	High	NO	YES	clust2	1High	0.759967	Basal	48.75	<=60
MB-7031	G3	2562	0	6.53759	NA	YES	5.08	High	NO	YES	clust2	0Low	-0.879278	Basal	60.58	>60
MB-7078	G3	126	1	7.84511	NA	NO	4.1	Moderate	YES	YES	clust2	1High	3.46759	claudin-low	74.8	>60
MB-7038	G3	2431	0	20.9203	NA	YES	5.044	High	NO	YES	clust2	0Low	0.313442	Basal	57.62	<=60
MB-0399	G3	4113	1	2.61504	III+IV	YES	6.09	Low	NO	YES	clust2	1High	0.79363	Her2	68.47	>60
MB-0265	G1+G2	5674	0	2.61504	I+II	NO	4.042	Moderate	YES	YES	clust2	0Low	-0.915609	claudin-low	46.44	<=60
MB-0191	G3	459	1	2.61504	I+II	NO	4.05	High	NO	YES	clust2	1High	0.622566	Basal	81.02	>60
MB-0558	G3	2935	1	10.4601	I+II	NO	4.056	NA	NO	NO	clust1	1High	0.810231	claudin-low	69.88	>60
MB-0639	G3	2262	0	3.92255	I+II	YES	4.036	High	NO	YES	clust2	1High	0.976263	Basal	50.39	<=60
MB-0318	NA	5061	0	1.30752	I+II	NO	1.036	High	NO	NO	clust2	0Low	-1.32286	Normal	58.01	<=60
MB-6251	G3	441	1	7.84511	I+II	YES	5.06	High	NO	YES	clust2	1High	0.871203	Basal	48.59	<=60
MB-0489	G3	2718	0	1.30752	I+II	YES	4.02	Low	YES	NO	clust1	0Low	-1.72646	claudin-low	41.46	<=60
MB-5450	G3	5706	0	7.84511	I+II	NO	4.024	Low	NO	YES	clust1	0Low	-0.140541	claudin-low	38.92	<=60
MB-5155	NA	7798	0	9.15262	I+II	YES	2.06	Moderate	YES	YES	clust2	0Low	0.00909861	Normal	51.08	<=60
MB-0100	G3	243	1	1.30752	I+II	YES	4.078	Low	NO	YES	clust2	1High	1.08524	Basal	68.68	>60
MB-5572	G3	5359	0	2.61504	I+II	NO	4.03	NA	NO	YES	clust1	0Low	0.0247832	claudin-low	47.88	<=60
MB-5655	G3	5754	0	11.7677	I+II	NO	4.05	High	YES	NO	clust2	0Low	-0.291422	Basal	67.57	>60
MB-5577	G3	1662	1	11.7677	III+IV	NO	6.12	High	YES	NO	clust1	0Low	-0.606035	claudin-low	68.64	>60
MB-0200	G3	3927	1	1.30752	I+II	NO	4.076	Moderate	NO	YES	clust2	0Low	-0.436673	Basal	69.86	>60
MB-5633	G3	1051	1	2.61504	III+IV	YES	6.06	Moderate	NO	YES	clust1	0Low	-0.62948	claudin-low	62.7	>60
MB-0278	G3	175	1	2.61504	III+IV	YES	5.106	Moderate	NO	NO	clust2	1High	1.75599	Basal	34.3	<=60
MB-0627	G3	24	0	3.92255	NA	NO	5.04	Moderate	NO	NO	clust2	1High	0.878042	claudin-low	54.1	<=60
MB-0634	G1+G2	534	0	0	NA	NO	4.01	Moderate	NO	NO	clust2	0Low	-0.292953	claudin-low	55.99	<=60
MB-5624	G3	4080	0	22.2278	NA	YES	5.05	High	YES	YES	clust1	0Low	0.368488	Basal	55.43	<=60
MB-5566	G3	7032	0	3.92255	NA	YES	6.064	High	YES	YES	clust1	0Low	-0.388668	Basal	38.44	<=60
MB-0127	G1+G2	3963	0	6.53759	I+II	YES	4.026	NA	YES	YES	clust2	1High	1.46918	Normal	52.11	<=60
MB-0414	G3	2299	0	9.15262	I+II	NO	4.042	Low	NO	YES	clust1	0Low	-0.140297	claudin-low	72.16	>60
MB-0259	G3	357	1	2.61504	III+IV	YES	6	High	NO	NO	clust2	1High	1.68391	Basal	38.99	<=60
MB-0396	G3	1821	0	7.84511	I+II	YES	4.054	High	NO	YES	clust1	1High	0.76442	Basal	56.45	<=60
MB-0874	G3	499	1	2.61504	I+II	YES	4.078	High	NO	YES	clust2	1High	0.455962	Basal	59.22	<=60
MB-0179	G3	538	1	0	III+IV	YES	6.068	Low	NO	YES	clust1	0Low	-0.486614	claudin-low	56.39	<=60
MB-0269	G3	667	0	1.30752	I+II	YES	5.052	Low	NO	YES	clust2	0Low	-0.460506	claudin-low	45.39	<=60
MB-0582	G3	466	1	7.84511	I+II	NO	4.06	High	NO	NO	clust2	1High	1.89949	Basal	84.76	>60
MB-0901	G3	4086	0	3.92255	I+II	YES	5.066	High	NO	YES	clust2	1High	1.37668	Basal	68.19	>60
MB-0464	G3	1179	1	2.61504	III+IV	YES	6.026	Low	NO	YES	clust1	1High	1.25348	Basal	58.98	<=60
MB-0163	G3	2943	1	18.3052	NA	NO	5.054	High	NO	NO	clust2	1High	1.03101	Basal	84.73	>60
MB-0149	G3	1551	1	2.61504	I+II	NO	4.078	Low	NO	YES	clust2	1High	1.05164	Basal	77.13	>60
MB-0350	G3	1383	1	10.4601	I+II	NO	5.16	High	NO	NO	clust2	1High	1.85228	Basal	49.05	<=60
MB-0495	G3	2154	1	2.61504	I+II	YES	6.038	Low	YES	YES	clust2	1High	0.804288	claudin-low	63.19	>60
MB-0470	G1+G2	2647	0	5.23007	I+II	NO	2.03	NA	YES	YES	clust2	0Low	-0.208044	claudin-low	61.78	>60
MB-0303	G3	1804	0	3.92255	I+II	NO	4.022	Low	YES	NO	clust1	0Low	0.0118874	claudin-low	47.71	<=60
MB-0340	G3	4942	0	5.23007	I+II	NO	5.032	High	YES	YES	clust1	1High	0.502341	Basal	79.97	>60
MB-0502	G3	2463	0	0	I+II	YES	6.06	Low	YES	YES	clust2	0Low	0.341993	claudin-low	56.41	<=60
MB-0289	G3	2148	1	0	I+II	NO	4.04	NA	YES	YES	clust2	1High	1.20907	claudin-low	75.91	>60
MB-0436	G3	2265	1	2.61504	I+II	NO	4.026	Moderate	NO	YES	clust2	0Low	-0.783352	Her2	88.29	>60
MB-0211	G3	1344	1	2.61504	NA	NO	6.08	Moderate	NO	NO	clust2	0Low	-1.19662	claudin-low	42.95	<=60
MB-0588	G1+G2	3592	0	2.61504	I+II	NO	3.044	High	NO	NO	clust2	1High	1.28444	Normal	76.35	>60
MB-0188	G1+G2	939	1	9.15262	I+II	YES	4.09	High	NO	YES	clust1	0Low	-0.976928	Her2	82.65	>60
MB-0617	G1+G2	2790	1	0	I+II	NO	2.08	Low	YES	NO	clust2	0Low	0.310601	claudin-low	72.14	>60
MB-7225	G3	1650	1	6.53759	NA	YES	5.076	High	YES	YES	clust2	1High	2.52406	Basal	49.61	<=60
MB-7089	G3	3567	0	13.0752	NA	YES	5.036	Moderate	NO	YES	clust1	0Low	-0.766878	claudin-low	47.7	<=60
MB-7030	G1+G2	940	1	6.53759	NA	NO	4.1	Low	YES	YES	clust2	1High	0.814136	Basal	74.21	>60
MB-7119	G3	3852	0	10.4601	NA	YES	5.046	High	YES	YES	clust1	1High	1.15811	Basal	54.53	<=60
MB-7012	G3	595	1	6.53759	NA	YES	4.04	High	NO	YES	clust2	1High	0.445551	Basal	60.96	>60
MB-0174	G3	2364	0	2.61504	I+II	YES	4.048	Low	NO	YES	clust2	1High	0.867763	claudin-low	59.18	<=60
MB-7039	G1+G2	1476	1	2.61504	NA	NO	4.124	Moderate	YES	NO	clust2	0Low	-0.702636	Basal	78.19	>60
MB-5547	G3	2958	0	6.53759	I+II	YES	5.06	Moderate	NO	YES	clust2	0Low	-0.453418	Basal	43.08	<=60
MB-5465	G3	564	1	9.15262	I+II	NO	4.05	Low	YES	YES	clust2	0Low	-0.566282	Basal	69.83	>60
