# Supplementary material for: Single-cell ligand–receptor profiling reveals an immunotherapy-responsive subtype and prognostic signature in triple-negative breast cancer
Source: Front Immunol. 2025 Jun 10;16:1590951. doi: 10.3389/fimmu.2025.1590951 (PMC12185476; doi:10.3389/fimmu.2025.1590951)
Supplement: Supplementary file 12 [file Table8.xlsx]

## Sheet: Sheet9
Table S8. LR.score and various clinical features in the GSE58812 cohort
Samples	RiskType	Cluster	os	os_status	LR.score
GSM1419942	High	clust2	1520	1	0.422604
GSM1419943	High	clust1	1281	1	0.659921
GSM1419944	High	clust2	1066	1	0.103253
GSM1419945	High	clust2	1050	1	0.292992
GSM1419946	High	clust2	422	1	1.56836
GSM1419947	Low	clust1	2081	0	-0.521673
GSM1419948	Low	clust1	4517	0	-1.35065
GSM1419949	Low	clust1	3070	0	-1.0298
GSM1419950	High	clust2	618	1	1.78268
GSM1419951	Low	clust2	5150	0	-1.6683
GSM1419952	Low	clust1	4996	0	-0.478117
GSM1419953	High	clust2	480	1	0.951904
GSM1419954	High	clust2	4815	0	0.301656
GSM1419955	High	clust1	1879	0	0.0564816
GSM1419956	Low	clust1	1081	1	-0.184648
GSM1419957	Low	clust1	4939	0	-0.111621
GSM1419958	High	clust2	4783	0	0.247406
GSM1419968	Low	clust1	4824	0	-1.14958
GSM1419969	Low	clust2	767	1	-1.32704
GSM1419970	High	clust2	4562	0	0.451719
GSM1419971	High	clust1	871	1	-0.0901517
GSM1419972	High	clust1	4572	0	0.392864
GSM1419973	High	clust2	1055	1	0.818821
GSM1419974	High	clust2	1430	1	1.64306
GSM1419975	Low	clust1	4270	0	-0.406347
GSM1419976	Low	clust2	3884	0	-0.911631
GSM1419977	High	clust2	2034	0	1.06103
GSM1419978	High	clust2	2593	0	0.663729
GSM1419979	High	clust2	3786	0	-0.00435484
GSM1419980	High	clust2	4143	0	0.456991
GSM1419981	High	clust2	4147	0	0.35186
GSM1419982	Low	clust2	3809	0	-0.0967171
GSM1419983	High	clust2	1217	0	1.17164
GSM1419984	High	clust2	3393	0	0.576494
GSM1419985	High	clust1	616	0	0.265281
GSM1419986	Low	clust1	3492	0	-1.19353
GSM1419987	Low	clust2	3628	0	-0.253259
GSM1419988	Low	clust1	3473	0	-0.610885
GSM1419989	Low	clust2	65	0	-0.293805
GSM1419990	Low	clust1	3221	0	-0.0986334
GSM1419991	High	clust1	822	1	0.763737
GSM1419992	High	clust1	3001	0	0.362841
GSM1419993	Low	clust1	2125	0	-0.608492
GSM1419994	Low	clust2	163	1	-0.434385
GSM1419995	High	clust1	1047	1	0.0115489
GSM1419996	High	clust2	2887	0	0.412124
GSM1419997	Low	clust1	2658	0	-0.398494
GSM1419998	High	clust2	20	0	0.375164
GSM1419999	High	clust2	2781	0	0.841689
GSM1420000	Low	clust1	2672	0	-1.57423
GSM1420001	Low	clust1	2569	0	-2.01705
GSM1420002	Low	clust1	2261	1	-0.144726
GSM1420003	High	clust2	2086	0	1.69114
GSM1420004	Low	clust1	2527	0	-1.36535
GSM1420005	Low	clust1	811	1	-2.18765
GSM1420006	Low	clust1	2293	0	-0.144183
GSM1420007	Low	clust1	2456	0	-0.531267
GSM1420008	Low	clust2	2418	0	-0.705002
GSM1420009	Low	clust1	1950	0	-0.561003
GSM1420010	High	clust1	1638	1	0.669537
GSM1420011	Low	clust1	1466	0	-0.388394
GSM1420012	Low	clust1	1632	1	-0.34386
GSM1420013	Low	clust1	2315	0	-1.67033
GSM1420014	High	clust2	2080	0	0.922522
GSM1420015	High	clust1	2011	0	0.0412466
GSM1420016	High	clust2	2063	0	1.02751
GSM1420017	Low	clust1	2289	0	-0.899577
GSM1420018	High	clust2	839	1	1.76202
GSM1420019	High	clust2	601	1	0.895663
GSM1420020	High	clust1	1560	0	0.15274
GSM1420021	Low	clust2	617	1	-0.213529
GSM1420022	Low	clust2	3277	0	-0.397874
GSM1420023	High	clust2	2032	0	2.49014
GSM1420024	High	clust2	3341	0	1.41931
GSM1420025	Low	clust1	3351	0	-0.199814
GSM1420026	Low	clust1	2524	0	-0.784395
GSM1420027	High	clust2	3053	0	0.580679
GSM1420028	High	clust2	1443	1	1.01774
GSM1420029	Low	clust1	3148	0	-0.410429
GSM1420030	High	clust2	2991	0	2.62768
GSM1420031	High	clust2	1422	0	-0.0294643
GSM1420032	High	clust2	818	0	0.366774
GSM1420033	Low	clust2	2570	0	-1.08057
GSM1420034	High	clust1	2619	0	0.472316
GSM1420035	High	clust2	986	1	0.792329
GSM1420036	Low	clust2	2648	0	-0.44326
GSM1420037	Low	clust1	2717	0	-1.34417
GSM1420038	High	clust2	1185	1	2.39883
GSM1420039	High	clust2	619	1	0.690918
GSM1420040	High	clust1	1632	0	0.693218
GSM1420041	Low	clust1	1734	1	-0.214306
GSM1420042	High	clust1	2219	0	0.685893
GSM1420043	Low	clust2	892	1	-0.270746
GSM1420044	High	clust1	1892	0	0.332146
GSM1420045	Low	clust1	2009	0	-1.76186
GSM1420046	Low	clust1	2025	0	-1.21058
GSM1420047	Low	clust1	1664	0	-0.98809
GSM1420048	High	clust2	1633	0	0.589619
GSM1420049	Low	clust2	1780	0	-0.13607
GSM1420050	Low	clust2	1639	0	-0.788142
GSM1420051	High	clust2	904	1	2.27099
GSM1420052	Low	clust1	1647	0	-0.38661
GSM1420053	Low	clust1	1547	0	-0.851735
GSM1420054	Low	clust1	1262	0	-0.68466
GSM1420055	Low	clust1	1430	0	-0.541473
GSM1420056	Low	clust1	1381	0	-0.584629
GSM1420057	Low	clust1	1390	0	-2.52167
